# Supplementary material for: 2,2,10-Trimethyl-2,3-dihydro­pyrano[2,3-a]carbazol-4(11H)-one
Source: Acta Crystallogr Sect E Struct Rep Online. 2008 Oct 22;64(Pt 11):o2157. doi: 10.1107/S1600536808033862 (PMC2959518; doi:10.1107/S1600536808033862)
Supplement: Supplementary file 1 [file e-64-o2157-sup1.cif]

##############################################################################
###                                                                        ###
###        Electronic paper (Acta Crystallographica Section E)             ###
###                                                                        ###
##############################################################################
#                                                                            #
# This CIF contains the data in a paper accepted for publication in Acta     #
# Crystallographica Section E. It conforms to the requirements of Notes      #
# for Authors for Section E, and has been peer reviewed under the auspices   #
# of the IUCr Commission on Journals.                                        #
#                                                                            #
# Full details of the Crystallographic Information File format               #
# are given in the paper "The Crystallographic Information File (CIF):       #
# a New Standard Archive File for Crystallography" by S. R. Hall, F. H.      #
# Allen and I. D. Brown [Acta Cryst. (1991), A47, 655-685].                  #
#                                                                            #
# The current version of the core CIF dictionary is obtainable from          #
# ftp://ftp.iucr.org/pub/cif_core.dic. The current version number is 2.4.    #
#                                                                            #
# Software is freely available for graphical display of the structure(s) in  #
# this CIF.  For information consult the CIF home page http://www.iucr.org/  #
# cif/home.html                                                              #
#                                                                            #
# This file may be used for bona fide research purposes within the           #
# scientific community so long as proper attribution is given to the journal # 
# article from which it was obtained.                                        #
#                                                                            #
##############################################################################
                                             
data_global
_audit_creation_method     'manual editing of form.cif'
_journal_date_recd_electronic     2008-09-22
_journal_date_accepted     2008-10-16
_journal_name_full     'Acta Crystallographica, Section E'
_journal_year     2008
_journal_volume     64
_journal_issue     11
_journal_page_first     o2157
_journal_page_last     o2157
_journal_paper_category     QO
_journal_coeditor_code     HB2805
_publ_contact_author
;
Matthias Zeller
Department of Chemistry
Youngstown State University
One University Plaza
Youngstown, OH 44555
USA
;
_publ_contact_author_email     mzeller@cc.ysu.edu
_publ_contact_author_fax     USA-330-941-1579
_publ_contact_author_phone     USA-330-941-7105
_publ_section_title
;
2,2,10-Trimethyl-2,3-dihydropyrano[2,3-<i>a</i>]carbazol-4(11<i>H</i>)-one
;
loop_
    _publ_author_name
    _publ_author_address
    'Makuteswaran Sridharan'
;
Department of Chemistry
Bharathiar University
Coimbatore 641 046
Tamil Nadu
India
;
    'Karnam J. Rajendra Prasad'
;
Department of Chemistry
Bharathiar University
Coimbatore 641 046
Tamil Nadu
India
;
    'Aimable Ngendahimana'
;
Department of Chemistry
Youngstown State University
One University Plaza
Youngstown, OH 44555
USA
;
    'Matthias Zeller'
;
Department of Chemistry
Youngstown State University
One University Plaza
Youngstown, OH 44555
USA
;
data_I
_audit_creation_method     SHELXL-97
_chemical_name_systematic
;
2,2,10-Trimethyl-2,3-dihydropyrano[2,3-<i>a</i>]carbazol-4(11<i>H</i>)-one
;
_chemical_name_common     ?
_chemical_formula_moiety     'C18 H17 N O2'
_chemical_formula_sum     'C18 H17 N O2'
_chemical_formula_iupac     'C18 H17 N O2'
_chemical_formula_weight     279.33
_chemical_melting_point     ?
_symmetry_cell_setting     monoclinic
_symmetry_space_group_name_H-M     'P 21/c'
_symmetry_space_group_name_Hall     '-P 2ybc'
loop_
    _symmetry_equiv_pos_as_xyz
    'x, y, z'
    '-x, y+1/2, -z+1/2'
    '-x, -y, -z'
    'x, -y-1/2, z-1/2'
_cell_length_a     12.9740(16)
_cell_length_b     9.4195(12)
_cell_length_c     12.8444(16)
_cell_angle_alpha     90.00
_cell_angle_beta     114.733(2)
_cell_angle_gamma     90.00
_cell_volume     1425.7(3)
_cell_formula_units_Z     4
_cell_measurement_reflns_used     4194
_cell_measurement_theta_min     2.77
_cell_measurement_theta_max     31.50
_cell_measurement_temperature     100(2)
_exptl_crystal_description     plate
_exptl_crystal_colour     yellow
_exptl_crystal_size_max     0.53
_exptl_crystal_size_mid     0.43
_exptl_crystal_size_min     0.19
_exptl_crystal_density_diffrn     1.301
_exptl_crystal_density_meas     ?
_exptl_crystal_density_method     'not measured'
_exptl_crystal_F_000     592
_exptl_absorpt_coefficient_mu     0.085
_exptl_absorpt_correction_type     'multi-scan'
_exptl_absorpt_process_details     '(SADABS; Bruker, 2007)'
_exptl_absorpt_correction_T_min     0.886
_exptl_absorpt_correction_T_max     0.984
_exptl_special_details
;
;
_diffrn_ambient_temperature     100(2)
_diffrn_radiation_type     MoK\a
_diffrn_radiation_wavelength     0.71073
_diffrn_radiation_source     'fine-focus sealed tube'
_diffrn_radiation_monochromator     graphite
_diffrn_measurement_device_type     'Bruker APEXII CCD'
_diffrn_measurement_method     \w
_diffrn_detector_area_resol_mean     ?
_diffrn_reflns_number     13755
_diffrn_reflns_av_R_equivalents     0.0270
_diffrn_reflns_av_sigmaI/netI     0.0238
_diffrn_reflns_theta_min     1.73
_diffrn_reflns_theta_max     28.27
_diffrn_reflns_theta_full     28.27
_diffrn_measured_fraction_theta_max     0.994
_diffrn_measured_fraction_theta_full     0.994
_diffrn_reflns_limit_h_min     -17
_diffrn_reflns_limit_h_max     17
_diffrn_reflns_limit_k_min     -12
_diffrn_reflns_limit_k_max     12
_diffrn_reflns_limit_l_min     -17
_diffrn_reflns_limit_l_max     17
_diffrn_standards_number     0
_diffrn_standards_interval_count     .
_diffrn_standards_interval_time     .
_diffrn_standards_decay_%     ?
_refine_special_details
;
Refinement of <i>F</i>^2^ against ALL reflections. The weighted <i>R</i>-factor
<i>wR</i> and goodness of fit <i>S</i> are based on <i>F</i>^2^, conventional
<i>R</i>-factors <i>R</i> are based on <i>F</i>, with <i>F</i> set to zero for
negative <i>F</i>^2^. The threshold expression of <i>F</i>^2^ >
\s(<i>F</i>^2^) is used only for calculating <i>R</i>-factors(gt) <i>etc</i>.
and is not relevant to the choice of reflections for refinement.
<i>R</i>-factors based on <i>F</i>^2^ are statistically about twice as large
as those based on <i>F</i>, and <i>R</i>- factors based on ALL data will be
even larger.
;
_reflns_number_total     3526
_reflns_number_gt     2941
_reflns_threshold_expression     I>2\s(I)
_refine_ls_structure_factor_coef     Fsqd
_refine_ls_matrix_type     full
_refine_ls_R_factor_all     0.0496
_refine_ls_R_factor_gt     0.0402
_refine_ls_wR_factor_gt     0.1023
_refine_ls_wR_factor_ref     0.1094
_refine_ls_goodness_of_fit_ref     1.026
_refine_ls_restrained_S_all     1.026
_refine_ls_number_reflns     3526
_refine_ls_number_parameters     193
_refine_ls_number_restraints     0
_refine_ls_hydrogen_treatment     constr
_refine_ls_weighting_scheme     calc
_refine_ls_weighting_details
         'calc w=1/[\s^2^(Fo^2^)+(0.0532P)^2^+0.5237P] where P=(Fo^2^+2Fc^2^)/3'
_atom_sites_solution_hydrogens     geom
_atom_sites_solution_primary     direct
_atom_sites_solution_secondary     difmap
_refine_ls_shift/su_max     0.002
_refine_ls_shift/su_mean     0.000
_refine_diff_density_max     0.312
_refine_diff_density_min     -0.263
_refine_ls_extinction_method     none
_refine_ls_extinction_coef     ?
loop_
    _atom_type_symbol
    _atom_type_description
    _atom_type_scat_dispersion_real
    _atom_type_scat_dispersion_imag
    _atom_type_scat_source
    'C' 'C' 0.0033 0.0016
                         'International Tables Vol C Tables 4.2.6.8 and 6.1.1.4'
    'H' 'H' 0.0000 0.0000
                         'International Tables Vol C Tables 4.2.6.8 and 6.1.1.4'
    'N' 'N' 0.0061 0.0033
                         'International Tables Vol C Tables 4.2.6.8 and 6.1.1.4'
    'O' 'O' 0.0106 0.0060
                         'International Tables Vol C Tables 4.2.6.8 and 6.1.1.4'
_computing_data_collection     'APEX2 (Bruker, 2007)'
_computing_cell_refinement     'SAINT (Bruker, 2007)'
_computing_data_reduction     'SAINT (Bruker, 2007)'
_computing_structure_solution     'SHELXTL (Sheldrick, 2008)'
_computing_structure_refinement     'SHELXTL (Sheldrick, 2008)'
_computing_molecular_graphics     'Mercury (CCDC, 2007)'
_computing_publication_material     'SHELXTL (Sheldrick, 2008)'
loop_
    _atom_site_type_symbol
    _atom_site_label
    _atom_site_fract_x
    _atom_site_fract_y
    _atom_site_fract_z
    _atom_site_U_iso_or_equiv
    _atom_site_adp_type
    _atom_site_calc_flag
    _atom_site_refinement_flags
    _atom_site_occupancy
    _atom_site_disorder_assembly
    _atom_site_disorder_group
    C C1 0.30161(12) 1.23026(14) 0.61446(11) 0.0287(3) Uani d . 1 . .
    H H1A 0.3274 1.1580 0.6749 0.043 Uiso calc R 1 . .
    H H1B 0.2199 1.2193 0.5680 0.043 Uiso calc R 1 . .
    H H1C 0.3168 1.3249 0.6493 0.043 Uiso calc R 1 . .
    C C2 0.36377(10) 1.21263(12) 0.53998(10) 0.0205(2) Uani d . 1 . .
    C C3 0.44870(10) 1.30290(13) 0.54197(11) 0.0235(3) Uani d . 1 . .
    H H3 0.4698 1.3806 0.5939 0.028 Uiso calc R 1 . .
    C C4 0.50503(11) 1.28432(13) 0.47042(11) 0.0244(3) Uani d . 1 . .
    H H4 0.5636 1.3484 0.4757 0.029 Uiso calc R 1 . .
    C C5 0.47647(10) 1.17431(13) 0.39258(10) 0.0217(2) Uani d . 1 . .
    H H5 0.5142 1.1624 0.3437 0.026 Uiso calc R 1 . .
    C C6 0.39071(10) 1.08061(12) 0.38720(10) 0.0186(2) Uani d . 1 . .
    C C7 0.33727(9) 1.09998(12) 0.46184(10) 0.0178(2) Uani d . 1 . .
    C C8 0.25796(9) 0.90879(12) 0.35603(9) 0.0165(2) Uani d . 1 . .
    C C9 0.33879(9) 0.95775(12) 0.31816(10) 0.0176(2) Uani d . 1 . .
    C C10 0.35259(10) 0.88720(13) 0.22829(10) 0.0197(2) Uani d . 1 . .
    H H10 0.4078 0.9184 0.2029 0.024 Uiso calc R 1 . .
    C C11 0.28477(10) 0.77237(13) 0.17803(10) 0.0199(2) Uani d . 1 . .
    H H11 0.2932 0.7246 0.1169 0.024 Uiso calc R 1 . .
    C C12 0.20236(10) 0.72342(12) 0.21537(10) 0.0176(2) Uani d . 1 . .
    C C13 0.19004(9) 0.79075(12) 0.30620(10) 0.0165(2) Uani d . 1 . .
    C C14 0.06708(10) 0.60905(12) 0.32183(10) 0.0208(2) Uani d . 1 . .
    C C15 0.03119(10) 0.58064(13) 0.19434(10) 0.0199(2) Uani d . 1 . .
    H H15A 0.0054 0.4810 0.1773 0.024 Uiso calc R 1 . .
    H H15B -0.0338 0.6428 0.1493 0.024 Uiso calc R 1 . .
    C C16 0.12561(10) 0.60623(12) 0.15718(10) 0.0186(2) Uani d . 1 . .
    C C17 0.15681(12) 0.50413(14) 0.39605(11) 0.0288(3) Uani d . 1 . .
    H H17A 0.2229 0.5095 0.3778 0.043 Uiso calc R 1 . .
    H H17B 0.1255 0.4078 0.3811 0.043 Uiso calc R 1 . .
    H H17C 0.1798 0.5275 0.4771 0.043 Uiso calc R 1 . .
    C C18 -0.03389(12) 0.61299(15) 0.35277(12) 0.0302(3) Uani d . 1 . .
    H H18A -0.0085 0.6424 0.4329 0.045 Uiso calc R 1 . .
    H H18B -0.0681 0.5183 0.3425 0.045 Uiso calc R 1 . .
    H H18C -0.0902 0.6808 0.3029 0.045 Uiso calc R 1 . .
    N N1 0.25730(8) 0.99440(10) 0.44254(8) 0.0176(2) Uani d . 1 . .
    H H1 0.2137 0.9838 0.4791 0.021 Uiso calc R 1 . .
    O O1 0.11424(7) 0.75262(9) 0.34888(7) 0.01967(19) Uani d . 1 . .
    O O2 0.13335(7) 0.53564(10) 0.08062(7) 0.0245(2) Uani d . 1 . .
loop_
    _atom_site_aniso_label
    _atom_site_aniso_U_11
    _atom_site_aniso_U_22
    _atom_site_aniso_U_33
    _atom_site_aniso_U_12
    _atom_site_aniso_U_13
    _atom_site_aniso_U_23
    C1 0.0343(7) 0.0268(7) 0.0265(6) -0.0040(5) 0.0145(6) -0.0059(5)
    C2 0.0223(6) 0.0185(5) 0.0189(5) 0.0003(4) 0.0068(5) 0.0011(4)
    C3 0.0256(6) 0.0190(6) 0.0220(6) -0.0024(5) 0.0061(5) 0.0003(4)
    C4 0.0227(6) 0.0229(6) 0.0251(6) -0.0052(5) 0.0076(5) 0.0031(5)
    C5 0.0201(6) 0.0238(6) 0.0215(6) -0.0018(5) 0.0090(5) 0.0040(5)
    C6 0.0187(5) 0.0185(5) 0.0182(5) 0.0004(4) 0.0074(4) 0.0025(4)
    C7 0.0173(5) 0.0168(5) 0.0185(5) 0.0008(4) 0.0068(4) 0.0031(4)
    C8 0.0177(5) 0.0170(5) 0.0160(5) 0.0018(4) 0.0083(4) 0.0024(4)
    C9 0.0175(5) 0.0179(5) 0.0182(5) 0.0002(4) 0.0083(4) 0.0032(4)
    C10 0.0192(5) 0.0229(6) 0.0209(6) -0.0001(4) 0.0122(5) 0.0022(4)
    C11 0.0214(6) 0.0230(6) 0.0191(5) 0.0014(4) 0.0121(5) 0.0002(4)
    C12 0.0181(5) 0.0185(5) 0.0182(5) 0.0008(4) 0.0096(4) 0.0011(4)
    C13 0.0163(5) 0.0176(5) 0.0177(5) 0.0015(4) 0.0090(4) 0.0024(4)
    C14 0.0255(6) 0.0189(6) 0.0219(6) -0.0073(4) 0.0137(5) -0.0034(4)
    C15 0.0200(5) 0.0218(6) 0.0200(5) -0.0038(4) 0.0104(5) -0.0035(4)
    C16 0.0199(5) 0.0197(6) 0.0177(5) 0.0019(4) 0.0093(4) 0.0019(4)
    C17 0.0388(7) 0.0219(6) 0.0242(6) -0.0039(5) 0.0117(6) 0.0022(5)
    C18 0.0349(7) 0.0347(7) 0.0312(7) -0.0148(6) 0.0237(6) -0.0103(6)
    N1 0.0196(5) 0.0175(5) 0.0183(5) -0.0013(4) 0.0106(4) -0.0008(4)
    O1 0.0229(4) 0.0189(4) 0.0231(4) -0.0050(3) 0.0155(4) -0.0034(3)
    O2 0.0277(5) 0.0264(5) 0.0239(4) -0.0031(4) 0.0153(4) -0.0064(3)
_geom_special_details
;
All e.s.d.'s (except the e.s.d. in the dihedral angle between two l.s. planes)
are estimated using the full covariance matrix. The cell e.s.d.'s are taken
into account individually in the estimation of e.s.d.'s in distances, angles
and torsion angles; correlations between e.s.d.'s in cell parameters are only
used when they are defined by crystal symmetry. An approximate (isotropic)
treatment of cell e.s.d.'s is used for estimating e.s.d.'s involving l.s.
planes.
;
loop_
    _geom_bond_atom_site_label_1
    _geom_bond_atom_site_label_2
    _geom_bond_site_symmetry_2
    _geom_bond_distance
    _geom_bond_publ_flag
    C1 C2 . 1.4963(18) ?
    C1 H1A . 0.9800 ?
    C1 H1B . 0.9800 ?
    C1 H1C . 0.9800 ?
    C2 C3 . 1.3836(17) ?
    C2 C7 . 1.4010(16) ?
    C3 C4 . 1.4040(19) ?
    C3 H3 . 0.9500 ?
    C4 C5 . 1.3787(18) ?
    C4 H4 . 0.9500 ?
    C5 C6 . 1.3991(16) ?
    C5 H5 . 0.9500 ?
    C6 C7 . 1.4103(16) ?
    C6 C9 . 1.4420(16) ?
    C7 N1 . 1.3826(14) ?
    C8 N1 . 1.3759(14) ?
    C8 C13 . 1.3966(16) ?
    C8 C9 . 1.4057(15) ?
    C9 C10 . 1.4068(16) ?
    C10 C11 . 1.3732(17) ?
    C10 H10 . 0.9500 ?
    C11 C12 . 1.4195(16) ?
    C11 H11 . 0.9500 ?
    C12 C13 . 1.3945(16) ?
    C12 C16 . 1.4649(16) ?
    C13 O1 . 1.3594(13) ?
    C14 O1 . 1.4650(13) ?
    C14 C18 . 1.5202(17) ?
    C14 C17 . 1.5205(18) ?
    C14 C15 . 1.5270(16) ?
    C15 C16 . 1.5086(16) ?
    C15 H15A . 0.9900 ?
    C15 H15B . 0.9900 ?
    C16 O2 . 1.2254(14) ?
    C17 H17A . 0.9800 ?
    C17 H17B . 0.9800 ?
    C17 H17C . 0.9800 ?
    C18 H18A . 0.9800 ?
    C18 H18B . 0.9800 ?
    C18 H18C . 0.9800 ?
    N1 H1 . 0.8800 ?
loop_
    _geom_angle_atom_site_label_1
    _geom_angle_atom_site_label_2
    _geom_angle_atom_site_label_3
    _geom_angle_site_symmetry_1
    _geom_angle_site_symmetry_3
    _geom_angle
    _geom_angle_publ_flag
    C2 C1 H1A . . 109.5 ?
    C2 C1 H1B . . 109.5 ?
    H1A C1 H1B . . 109.5 ?
    C2 C1 H1C . . 109.5 ?
    H1A C1 H1C . . 109.5 ?
    H1B C1 H1C . . 109.5 ?
    C3 C2 C7 . . 115.69(11) ?
    C3 C2 C1 . . 123.92(11) ?
    C7 C2 C1 . . 120.39(11) ?
    C2 C3 C4 . . 122.68(12) ?
    C2 C3 H3 . . 118.7 ?
    C4 C3 H3 . . 118.7 ?
    C5 C4 C3 . . 120.85(11) ?
    C5 C4 H4 . . 119.6 ?
    C3 C4 H4 . . 119.6 ?
    C4 C5 C6 . . 118.48(11) ?
    C4 C5 H5 . . 120.8 ?
    C6 C5 H5 . . 120.8 ?
    C5 C6 C7 . . 119.46(11) ?
    C5 C6 C9 . . 133.93(11) ?
    C7 C6 C9 . . 106.61(10) ?
    N1 C7 C2 . . 127.88(11) ?
    N1 C7 C6 . . 109.30(10) ?
    C2 C7 C6 . . 122.81(11) ?
    N1 C8 C13 . . 128.38(10) ?
    N1 C8 C9 . . 110.17(10) ?
    C13 C8 C9 . . 121.44(10) ?
    C8 C9 C10 . . 119.89(11) ?
    C8 C9 C6 . . 105.94(10) ?
    C10 C9 C6 . . 134.16(11) ?
    C11 C10 C9 . . 118.78(10) ?
    C11 C10 H10 . . 120.6 ?
    C9 C10 H10 . . 120.6 ?
    C10 C11 C12 . . 121.47(11) ?
    C10 C11 H11 . . 119.3 ?
    C12 C11 H11 . . 119.3 ?
    C13 C12 C11 . . 120.07(11) ?
    C13 C12 C16 . . 118.57(10) ?
    C11 C12 C16 . . 121.31(10) ?
    O1 C13 C12 . . 124.94(10) ?
    O1 C13 C8 . . 116.73(10) ?
    C12 C13 C8 . . 118.31(10) ?
    O1 C14 C18 . . 103.62(9) ?
    O1 C14 C17 . . 108.49(10) ?
    C18 C14 C17 . . 111.68(11) ?
    O1 C14 C15 . . 109.02(9) ?
    C18 C14 C15 . . 112.03(10) ?
    C17 C14 C15 . . 111.62(10) ?
    C16 C15 C14 . . 112.81(9) ?
    C16 C15 H15A . . 109.0 ?
    C14 C15 H15A . . 109.0 ?
    C16 C15 H15B . . 109.0 ?
    C14 C15 H15B . . 109.0 ?
    H15A C15 H15B . . 107.8 ?
    O2 C16 C12 . . 123.50(11) ?
    O2 C16 C15 . . 121.14(11) ?
    C12 C16 C15 . . 115.31(10) ?
    C14 C17 H17A . . 109.5 ?
    C14 C17 H17B . . 109.5 ?
    H17A C17 H17B . . 109.5 ?
    C14 C17 H17C . . 109.5 ?
    H17A C17 H17C . . 109.5 ?
    H17B C17 H17C . . 109.5 ?
    C14 C18 H18A . . 109.5 ?
    C14 C18 H18B . . 109.5 ?
    H18A C18 H18B . . 109.5 ?
    C14 C18 H18C . . 109.5 ?
    H18A C18 H18C . . 109.5 ?
    H18B C18 H18C . . 109.5 ?
    C8 N1 C7 . . 107.97(10) ?
    C8 N1 H1 . . 126.0 ?
    C7 N1 H1 . . 126.0 ?
    C13 O1 C14 . . 116.68(9) ?
loop_
    _geom_torsion_atom_site_label_1
    _geom_torsion_atom_site_label_2
    _geom_torsion_atom_site_label_3
    _geom_torsion_atom_site_label_4
    _geom_torsion_site_symmetry_1
    _geom_torsion_site_symmetry_2
    _geom_torsion_site_symmetry_3
    _geom_torsion_site_symmetry_4
    _geom_torsion
    _geom_torsion_publ_flag
    C7 C2 C3 C4 . . . . 0.25(18) ?
    C1 C2 C3 C4 . . . . -179.51(12) ?
    C2 C3 C4 C5 . . . . 0.89(19) ?
    C3 C4 C5 C6 . . . . -0.60(18) ?
    C4 C5 C6 C7 . . . . -0.79(17) ?
    C4 C5 C6 C9 . . . . 179.38(12) ?
    C3 C2 C7 N1 . . . . 179.55(11) ?
    C1 C2 C7 N1 . . . . -0.67(19) ?
    C3 C2 C7 C6 . . . . -1.70(17) ?
    C1 C2 C7 C6 . . . . 178.07(11) ?
    C5 C6 C7 N1 . . . . -179.03(10) ?
    C9 C6 C7 N1 . . . . 0.84(13) ?
    C5 C6 C7 C2 . . . . 2.02(17) ?
    C9 C6 C7 C2 . . . . -178.11(10) ?
    N1 C8 C9 C10 . . . . -178.90(10) ?
    C13 C8 C9 C10 . . . . -0.10(17) ?
    N1 C8 C9 C6 . . . . 0.40(12) ?
    C13 C8 C9 C6 . . . . 179.19(10) ?
    C5 C6 C9 C8 . . . . 179.10(12) ?
    C7 C6 C9 C8 . . . . -0.74(12) ?
    C5 C6 C9 C10 . . . . -1.8(2) ?
    C7 C6 C9 C10 . . . . 178.40(12) ?
    C8 C9 C10 C11 . . . . 1.04(17) ?
    C6 C9 C10 C11 . . . . -178.01(12) ?
    C9 C10 C11 C12 . . . . -0.48(17) ?
    C10 C11 C12 C13 . . . . -1.04(18) ?
    C10 C11 C12 C16 . . . . 176.35(11) ?
    C11 C12 C13 O1 . . . . -179.88(10) ?
    C16 C12 C13 O1 . . . . 2.67(17) ?
    C11 C12 C13 C8 . . . . 1.94(17) ?
    C16 C12 C13 C8 . . . . -175.51(10) ?
    N1 C8 C13 O1 . . . . -1.17(17) ?
    C9 C8 C13 O1 . . . . -179.73(10) ?
    N1 C8 C13 C12 . . . . 177.16(11) ?
    C9 C8 C13 C12 . . . . -1.39(16) ?
    O1 C14 C15 C16 . . . . 53.97(13) ?
    C18 C14 C15 C16 . . . . 168.06(10) ?
    C17 C14 C15 C16 . . . . -65.85(13) ?
    C13 C12 C16 O2 . . . . -176.05(11) ?
    C11 C12 C16 O2 . . . . 6.53(18) ?
    C13 C12 C16 C15 . . . . 6.45(15) ?
    C11 C12 C16 C15 . . . . -170.97(11) ?
    C14 C15 C16 O2 . . . . 147.37(11) ?
    C14 C15 C16 C12 . . . . -35.06(14) ?
    C13 C8 N1 C7 . . . . -178.57(11) ?
    C9 C8 N1 C7 . . . . 0.12(12) ?
    C2 C7 N1 C8 . . . . 178.28(11) ?
    C6 C7 N1 C8 . . . . -0.60(12) ?
    C12 C13 O1 C14 . . . . 18.95(16) ?
    C8 C13 O1 C14 . . . . -162.84(10) ?
    C18 C14 O1 C13 . . . . -165.62(10) ?
    C17 C14 O1 C13 . . . . 75.58(12) ?
    C15 C14 O1 C13 . . . . -46.16(13) ?
loop_
    _geom_hbond_atom_site_label_D
    _geom_hbond_atom_site_label_H
    _geom_hbond_atom_site_label_A
    _geom_hbond_site_symmetry_A
    _geom_hbond_distance_DH
    _geom_hbond_distance_HA
    _geom_hbond_distance_DA
    _geom_hbond_angle_DHA
    N1 H1 O2 4_576 0.88 1.99 2.8634(13) 173
    C15 H15A O1 2_545 0.99 2.59 3.5411(15) 161
