# Supplementary material for: 2,2,10-Trimethyl-2,3-dihydro­pyrano[2,3-a]carbazol-4(11H)-one
Source: Acta Crystallogr Sect E Struct Rep Online. 2008 Oct 22;64(Pt 11):o2157. doi: 10.1107/S1600536808033862 (PMC2959518; doi:10.1107/S1600536808033862)
Supplement: Supplementary file 2 [file e-64-o2157-Isup2.hkl]

# 
# h,k,l, Fc-squared, Fo-squared, sigma(Fo-squared) and status flag 
# 
data_I
_shelx_title ' 07an014_0m1 in P2(1)/c' 
_shelx_refln_list_code          4 
_shelx_F_calc_maximum      139.84 
_exptl_crystal_F_000       592.00 
_reflns_d_resolution_high  0.7502 
 
loop_ 
 _symmetry_equiv_pos_as_xyz 
 'x, y, z' 
 '-x, y+1/2, -z+1/2' 
 '-x, -y, -z' 
 'x, -y-1/2, z-1/2' 
 
_cell_length_a    12.9740 
_cell_length_b     9.4195 
_cell_length_c    12.8444 
_cell_angle_alpha  90.000 
_cell_angle_beta  114.733 
_cell_angle_gamma  90.000 
 
_shelx_F_squared_multiplier     1.000 
 
loop_ 
 _refln_index_h 
 _refln_index_k 
 _refln_index_l 
 _refln_F_squared_calc 
 _refln_F_squared_meas 
 _refln_F_squared_sigma 
 _refln_observed_status 
   1   0   0       52.17       50.55      1.53 o 
   2   0   0      902.59      844.37      9.82 o 
   3   0   0        6.77        2.37      0.72 o 
   4   0   0      263.51      268.19      6.57 o 
   5   0   0     1847.68     1779.41     38.10 o 
   6   0   0     1261.43     1292.13     15.48 o 
   7   0   0       21.29       34.18      2.51 o 
   8   0   0      817.72      888.74     12.52 o 
   9   0   0        3.10        2.30      1.01 o 
  10   0   0      176.84      178.62      7.66 o 
  11   0   0        0.02       -1.79      1.79 o 
  12   0   0      171.78      177.87      8.95 o 
  13   0   0      720.86      737.62     17.61 o 
  14   0   0        7.27       10.16      3.34 o 
  15   0   0      155.32      139.79     13.56 o 
   1   1   0     3681.00     3806.22     29.35 o 
   2   1   0    12639.35    12066.06     87.08 o 
   3   1   0      597.35      662.36      8.27 o 
   4   1   0       26.07       17.18      0.83 o 
   5   1   0      110.82       85.93      2.38 o 
   6   1   0       25.23       25.18      1.26 o 
   7   1   0      531.45      523.82      5.91 o 
   8   1   0        5.41       10.14      1.03 o 
   9   1   0       95.54      101.29      2.57 o 
  10   1   0       22.91       20.01      1.73 o 
  11   1   0       55.56       52.56      6.06 o 
  12   1   0      231.16      229.57      6.24 o 
  13   1   0       24.56       24.41      4.11 o 
  14   1   0      364.08      379.70     10.71 o 
  15   1   0        0.37       -2.86      3.30 o 
   0   2   0      635.43      580.93     26.91 o 
   1   2   0     4009.07     3880.53     31.90 o 
   2   2   0      264.13      275.58      3.23 o 
   3   2   0      994.64     1112.06      9.77 o 
   4   2   0      686.60      676.59      6.28 o 
   5   2   0      673.06      621.40      6.17 o 
   6   2   0       71.29       88.99      2.03 o 
   7   2   0      324.24      350.13      4.87 o 
   8   2   0      455.61      464.14      5.82 o 
   9   2   0       10.11        9.88      1.65 o 
  10   2   0     1477.32     1529.46     22.02 o 
  11   2   0      216.89      214.83      5.91 o 
  12   2   0      494.87      492.36      9.47 o 
  13   2   0       25.01       24.38      4.92 o 
  14   2   0       65.55       64.72      5.34 o 
  15   2   0      113.64      125.89      7.13 o 
   1   3   0      269.84      242.81      2.84 o 
   2   3   0      198.98      202.03      2.87 o 
   3   3   0      147.80      178.52      2.64 o 
   4   3   0      611.25      680.41      6.59 o 
   5   3   0       10.57       20.74      1.16 o 
   6   3   0       85.98       93.11      2.23 o 
   7   3   0        1.30        4.48      0.78 o 
   8   3   0        0.01       -0.05      0.80 o 
   9   3   0      708.62      722.80      9.42 o 
  10   3   0        6.53       10.11      1.71 o 
  11   3   0      559.47      575.73      8.81 o 
  12   3   0        2.76        3.61      2.47 o 
  13   3   0       69.16       68.10      5.07 o 
  14   3   0       24.19       25.12      3.91 o 
  15   3   0        2.33        0.57      2.64 o 
   0   4   0     1848.82     1823.43     42.27 o 
   1   4   0        3.82        4.24      0.74 o 
   2   4   0     3803.46     3816.05     29.90 o 
   3   4   0     2593.33     2713.10     22.07 o 
   4   4   0        0.32        1.16      0.56 o 
   5   4   0      268.14      265.00      3.93 o 
   6   4   0       10.69        9.58      1.00 o 
   7   4   0      365.59      339.54      5.97 o 
   8   4   0       27.64       36.25      1.98 o 
   9   4   0        1.40        2.03      1.06 o 
  10   4   0      306.21      319.20     10.53 o 
  11   4   0       48.37       43.43      2.81 o 
  12   4   0       28.03       22.75      3.11 o 
  13   4   0        2.40        0.55      2.16 o 
  14   4   0       21.63       15.69      3.38 o 
   1   5   0     1604.21     1703.03     13.68 o 
   2   5   0     1387.29     1397.90     11.75 o 
   3   5   0       55.91       35.70      1.59 o 
   4   5   0        0.00        0.23      0.55 o 
   5   5   0        0.31        0.23      0.64 o 
   6   5   0      346.98      373.34      5.68 o 
   7   5   0       32.97       26.61      1.70 o 
   8   5   0       22.14       17.86      1.47 o 
   9   5   0      152.71      172.35      5.66 o 
  10   5   0       98.48      107.07      3.88 o 
  11   5   0       78.74       77.06      4.13 o 
  12   5   0       59.35       63.55      4.89 o 
  13   5   0       13.44       12.11      3.04 o 
  14   5   0      209.21      245.90      9.12 o 
   0   6   0     1757.78     1936.01     22.09 o 
   1   6   0      222.01      227.44      4.00 o 
   2   6   0       14.97       13.70      1.06 o 
   3   6   0      945.62      918.91      9.02 o 
   4   6   0      346.88      362.91      5.04 o 
   5   6   0       40.54       44.64      1.96 o 
   6   6   0       19.68       21.05      2.33 o 
   7   6   0       12.86       13.05      1.33 o 
   8   6   0       33.24       35.29      2.37 o 
   9   6   0       17.14       19.68      1.99 o 
  10   6   0      156.02      163.45      6.39 o 
  11   6   0       13.19        9.10      2.10 o 
  12   6   0      104.93      131.03      6.56 o 
  13   6   0      149.66      168.79      7.45 o 
   1   7   0       20.27       21.15      1.50 o 
   2   7   0      162.24      173.98      3.72 o 
   3   7   0      157.63      158.48      3.23 o 
   4   7   0        8.03        4.47      0.94 o 
   5   7   0      390.07      400.77      5.77 o 
   6   7   0      126.44      113.42      3.10 o 
   7   7   0      112.05      105.27      3.11 o 
   8   7   0      100.14       93.98      3.58 o 
   9   7   0       16.62       15.54      2.21 o 
  10   7   0      117.63      132.65      5.16 o 
  11   7   0       52.58       68.32      4.28 o 
  12   7   0       19.07       23.97      3.60 o 
  13   7   0       29.71       37.70      7.86 o 
   0   8   0      353.61      348.97     10.07 o 
   1   8   0      603.52      594.94      9.81 o 
   2   8   0      277.44      262.81      8.60 o 
   3   8   0        9.41       10.02      1.89 o 
   4   8   0       41.34       34.59      3.24 o 
   5   8   0      171.17      139.96      4.67 o 
   6   8   0       30.76       27.92      2.62 o 
   7   8   0       34.54       28.47      2.63 o 
   8   8   0       35.97       32.71      3.42 o 
   9   8   0        0.89        3.14      2.36 o 
  10   8   0       21.80       11.26      5.30 o 
  11   8   0        4.59        3.21      2.65 o 
  12   8   0        0.58        2.12      2.81 o 
   1   9   0      206.61      194.07      5.57 o 
   2   9   0       74.53       68.56      3.71 o 
   3   9   0      331.28      322.54      7.38 o 
   4   9   0       21.46       28.05      2.68 o 
   5   9   0      250.52      236.63      6.38 o 
   6   9   0      146.89      149.33      5.20 o 
   7   9   0       34.45       32.17      3.52 o 
   8   9   0      108.48      114.78      7.79 o 
   9   9   0       55.51       55.96      6.07 o 
  10   9   0       10.51        4.30      2.82 o 
   0  10   0      964.33     1004.66     21.26 o 
   1  10   0       16.35       14.15      2.07 o 
   2  10   0        7.12        6.48      1.69 o 
   3  10   0        0.79        6.28      1.97 o 
   4  10   0       54.50       54.51      3.74 o 
   5  10   0       72.56       67.18      4.15 o 
   6  10   0        1.56        1.72      1.50 o 
   7  10   0       35.34       33.31      6.01 o 
   8  10   0        1.70        1.64      2.54 o 
   9  10   0       41.38       37.14      9.98 o 
   1  11   0       77.26       68.00      4.34 o 
   2  11   0       30.77       28.97      3.63 o 
   3  11   0       19.20       18.40      2.52 o 
   4  11   0       24.68       20.37      2.71 o 
   5  11   0       28.08       20.83      2.82 o 
   6  11   0        2.95        3.43      2.70 o 
   7  11   0        4.84        4.32      3.17 o 
   0  12   0        0.34       -0.03      2.37 o 
   1  12   0       23.24       20.45      2.80 o 
   2  12   0        2.20        1.39      1.87 o 
   3  12   0        0.08       -0.96      1.66 o 
   4  12   0       33.82       39.37      3.67 o 
 -16   1   1        2.39        5.43      2.53 o 
 -15   1   1      178.45      190.11      7.00 o 
 -14   1   1        2.77        1.92      1.84 o 
 -13   1   1      444.82      447.57      9.27 o 
 -12   1   1       78.79       76.18      3.98 o 
 -11   1   1       15.89       14.33      1.98 o 
 -10   1   1        2.63        1.38      1.09 o 
  -9   1   1       11.03        8.05      0.86 o 
  -8   1   1     2086.40     2107.76     18.09 o 
  -7   1   1       43.99       33.53      1.26 o 
  -6   1   1      513.71      503.51      5.27 o 
  -5   1   1      517.72      478.16      4.95 o 
  -4   1   1      630.12      672.91      5.89 o 
  -3   1   1     2403.63     2383.00     17.02 o 
  -2   1   1     2196.51     2156.15     15.23 o 
  -1   1   1     2380.23     2306.99     17.14 o 
   0   1   1     5902.55     5712.52     88.41 o 
   1   1   1       62.90       53.16      1.37 o 
   2   1   1    19530.34    18970.16    136.44 o 
   3   1   1        5.36        4.83      0.50 o 
   4   1   1        0.08        0.04      0.33 o 
   5   1   1       27.89       37.72      1.84 o 
   6   1   1       86.00       86.76      2.06 o 
   7   1   1        2.35        1.85      1.03 o 
   8   1   1      189.34      190.78      3.52 o 
   9   1   1      116.23      114.21      3.08 o 
  10   1   1      228.97      230.46      4.93 o 
  11   1   1      123.72      115.56      5.90 o 
  12   1   1      104.26      107.19      4.74 o 
  13   1   1        6.42        1.83      2.23 o 
  14   1   1      175.92      185.21      9.92 o 
  15   1   1      144.93      146.72     10.01 o 
 -15   2   1       89.80       98.02      6.43 o 
 -14   2   1       40.24       38.29      3.51 o 
 -13   2   1       97.10       93.09      4.59 o 
 -12   2   1      588.19      578.93     10.34 o 
 -11   2   1      351.32      342.05      7.34 o 
 -10   2   1      114.71      109.20      4.19 o 
  -9   2   1      210.67      216.88      4.41 o 
  -8   2   1      234.57      222.20      3.58 o 
  -7   2   1       75.79       74.94      1.89 o 
  -6   2   1      147.07      165.64      3.38 o 
  -5   2   1      310.12      331.00      3.92 o 
  -4   2   1      273.37      277.21      4.01 o 
  -3   2   1       83.80       70.35      1.49 o 
  -2   2   1      573.74      541.19      4.76 o 
  -1   2   1     3520.88     3332.97     25.45 o 
   0   2   1     2001.50     1943.11     36.19 o 
   1   2   1     3152.59     3090.54     23.77 o 
   2   2   1    15998.82    15904.66    125.83 o 
   3   2   1      442.47      459.19      4.64 o 
   4   2   1       27.41       29.62      1.84 o 
   5   2   1      249.36      276.62      3.75 o 
   6   2   1      359.97      395.55      4.94 o 
   7   2   1        0.54        0.16      0.54 o 
   8   2   1      111.13      124.47      2.86 o 
   9   2   1        6.19        6.45      1.49 o 
  10   2   1      244.11      251.39      5.23 o 
  11   2   1      201.11      211.57      5.76 o 
  12   2   1       13.31       12.30      3.10 o 
  13   2   1        2.62        0.44      2.12 o 
  14   2   1       12.68        9.59      2.71 o 
  15   2   1       17.53       13.36      4.35 o 
 -15   3   1       24.27       26.20      3.90 o 
 -14   3   1        3.42        3.18      2.25 o 
 -13   3   1       14.93       17.73      2.51 o 
 -12   3   1       15.95       13.34      2.30 o 
 -11   3   1        3.24        3.23      1.47 o 
 -10   3   1      179.05      165.86      4.41 o 
  -9   3   1      132.34      113.77      4.43 o 
  -8   3   1      220.18      206.94      3.91 o 
  -7   3   1      667.10      694.01      7.32 o 
  -6   3   1      784.54      831.92      8.71 o 
  -5   3   1      160.48      163.93      2.72 o 
  -4   3   1        5.39        7.13      0.71 o 
  -3   3   1      172.24      168.23      2.47 o 
  -2   3   1      644.57      649.76      6.31 o 
  -1   3   1      129.01      130.37      1.85 o 
   0   3   1      405.42      376.64      4.26 o 
   1   3   1       69.69       70.12      1.42 o 
   2   3   1       16.75       17.41      0.94 o 
   3   3   1      112.43      110.16      3.84 o 
   4   3   1     1200.72     1230.39     10.53 o 
   5   3   1       60.33       60.83      1.79 o 
   6   3   1      134.67      144.29      2.87 o 
   7   3   1        0.81        1.46      0.98 o 
   8   3   1        0.52        2.26      0.76 o 
   9   3   1       23.72       24.81      1.97 o 
  10   3   1        4.24        5.41      1.25 o 
  11   3   1       64.73       64.22      3.67 o 
  12   3   1        0.03        1.33      1.86 o 
  13   3   1       33.33       29.93      3.80 o 
  14   3   1        0.56        0.69      2.53 o 
 -15   4   1      134.49      140.51      7.61 o 
 -14   4   1       13.16        9.19      2.92 o 
 -13   4   1        0.48       -1.49      1.49 o 
 -12   4   1       85.29       82.19      4.30 o 
 -11   4   1      128.73      124.79      3.93 o 
 -10   4   1       82.19       75.92      3.16 o 
  -9   4   1     1088.55     1045.57     12.13 o 
  -8   4   1       12.72       12.06      1.18 o 
  -7   4   1      247.06      230.45      4.08 o 
  -6   4   1      161.81      161.47      3.61 o 
  -5   4   1       98.99      111.68      2.37 o 
  -4   4   1      843.14      919.35      9.20 o 
  -3   4   1       78.19       92.96      1.95 o 
  -2   4   1       30.49       20.19      0.97 o 
  -1   4   1      223.21      245.54      3.05 o 
   0   4   1      336.69      342.53      4.50 o 
   1   4   1     2424.14     2485.73     22.23 o 
   2   4   1      363.90      396.44      4.51 o 
   3   4   1        3.70        7.65      0.85 o 
   4   4   1        5.90        5.26      1.07 o 
   5   4   1        0.57       -0.51      0.76 o 
   6   4   1      122.77      135.37      2.92 o 
   7   4   1       44.28       36.69      1.86 o 
   8   4   1        8.97       10.22      1.19 o 
   9   4   1       71.86       70.09      3.05 o 
  10   4   1       87.94       91.90      3.45 o 
  11   4   1        0.58        0.11      1.33 o 
  12   4   1      114.02      130.39      6.26 o 
  13   4   1        0.35       -2.01      2.26 o 
  14   4   1       39.93       50.29      5.19 o 
 -14   5   1       26.91       35.57      4.47 o 
 -13   5   1        1.01       -2.07      2.08 o 
 -12   5   1       35.90       33.07      3.24 o 
 -11   5   1        2.49        0.49      1.27 o 
 -10   5   1        6.15        7.26      1.43 o 
  -9   5   1       23.61       23.57      2.00 o 
  -8   5   1        8.11        7.97      1.24 o 
  -7   5   1      175.79      180.42      4.05 o 
  -6   5   1       30.70       28.20      1.59 o 
  -5   5   1      200.81      220.43      3.64 o 
  -4   5   1        0.45        0.61      0.54 o 
  -3   5   1        3.97        1.19      0.57 o 
  -2   5   1     1364.26     1412.28     11.78 o 
  -1   5   1      666.58      678.49      8.02 o 
   0   5   1        5.56        8.98      0.74 o 
   1   5   1       68.45       81.30      1.85 o 
   2   5   1      141.14      190.17      3.06 o 
   3   5   1      375.80      434.20      5.26 o 
   4   5   1      118.06      156.22      3.01 o 
   5   5   1      438.81      469.56      6.55 o 
   6   5   1      351.78      317.91      4.91 o 
   7   5   1        8.93        5.37      1.05 o 
   8   5   1        0.08       -0.08      0.80 o 
   9   5   1       68.66       63.20      3.06 o 
  10   5   1        6.14        6.30      1.89 o 
  11   5   1      121.06      111.81      4.91 o 
  12   5   1       22.77       16.45      3.05 o 
  13   5   1        0.01        2.33      2.48 o 
 -14   6   1       50.81       62.73      5.50 o 
 -13   6   1       23.42       33.90      6.75 o 
 -12   6   1       17.83       22.32      3.63 o 
 -11   6   1      138.86      147.38      5.57 o 
 -10   6   1      136.52      124.18      4.09 o 
  -9   6   1       98.25       92.39      3.53 o 
  -8   6   1      279.21      290.95      5.69 o 
  -7   6   1       16.67       16.17      1.45 o 
  -6   6   1        4.86        4.01      1.20 o 
  -5   6   1      150.51      126.50      2.92 o 
  -4   6   1       10.96        9.93      1.01 o 
  -3   6   1      438.41      455.77      5.53 o 
  -2   6   1      107.20      100.35      2.23 o 
  -1   6   1      269.79      267.13      5.39 o 
   0   6   1      390.08      407.33      4.84 o 
   1   6   1        5.02        4.24      0.90 o 
   2   6   1       59.73       50.07      1.87 o 
   3   6   1       51.37       56.03      1.96 o 
   4   6   1      102.65      119.13      2.77 o 
   5   6   1       47.45       52.32      2.14 o 
   6   6   1       74.74       80.42      2.60 o 
   7   6   1       24.84       21.62      1.72 o 
   8   6   1        1.38        3.77      1.22 o 
   9   6   1        1.87        1.64      1.33 o 
  10   6   1       14.67       17.52      2.40 o 
  11   6   1       75.26       77.55      4.46 o 
  12   6   1        1.98        1.76      2.62 o 
  13   6   1       13.12       14.84      3.85 o 
 -13   7   1        0.52        1.11      3.12 o 
 -12   7   1       26.17       28.74      9.67 o 
 -11   7   1       25.05       23.06      5.62 o 
 -10   7   1       79.76       77.72      4.15 o 
  -9   7   1       12.46        8.22      1.88 o 
  -8   7   1       78.65       85.39      4.08 o 
  -7   7   1        2.04        2.51      1.12 o 
  -6   7   1      250.79      259.62      7.62 o 
  -5   7   1      485.70      488.45      7.34 o 
  -4   7   1      257.50      249.31      4.86 o 
  -3   7   1      232.24      260.75      6.37 o 
  -2   7   1       56.82       58.95      2.95 o 
  -1   7   1        3.86        2.07      0.83 o 
   0   7   1      145.80      141.85      3.42 o 
   1   7   1      242.08      240.44      4.56 o 
   2   7   1      136.36      156.18      4.23 o 
   3   7   1      176.50      161.92      5.69 o 
   4   7   1     1012.04      990.70     11.49 o 
   5   7   1       53.30       47.05      3.42 o 
   6   7   1        1.15        1.17      1.04 o 
   7   7   1       70.26       58.32      2.89 o 
   8   7   1        0.15       -0.93      1.39 o 
   9   7   1       26.30       28.27      3.31 o 
  10   7   1       73.15       87.79      5.42 o 
  11   7   1        9.04       10.62      2.59 o 
  12   7   1       34.01       32.10      3.82 o 
 -12   8   1       37.06       33.59      4.97 o 
 -11   8   1      136.82      158.66     14.25 o 
 -10   8   1        4.21        0.91      2.02 o 
  -9   8   1       87.58       99.94      5.44 o 
  -8   8   1       55.68       60.21      4.40 o 
  -7   8   1      106.82      110.20      5.33 o 
  -6   8   1        3.56        1.69      1.25 o 
  -5   8   1       49.66       39.25      2.87 o 
  -4   8   1       82.10       88.58      3.90 o 
  -3   8   1      155.11      156.81      4.75 o 
  -2   8   1        4.13        2.45      1.22 o 
  -1   8   1      579.34      581.20      9.64 o 
   0   8   1        1.89        2.66      1.36 o 
   1   8   1       19.68       15.45      1.92 o 
   2   8   1      767.26      766.41     11.49 o 
   3   8   1        9.34       13.63      1.86 o 
   4   8   1      337.69      313.73      6.91 o 
   5   8   1      766.71      714.28     14.17 o 
   6   8   1        3.28        5.86      1.52 o 
   7   8   1       15.60       13.07      2.33 o 
   8   8   1        2.20        2.76      2.16 o 
   9   8   1       53.01       35.52      6.87 o 
  10   8   1        0.35        1.34      2.30 o 
  11   8   1       13.96       15.83      7.64 o 
 -11   9   1       55.72       65.07      9.51 o 
 -10   9   1        0.55        1.71      2.36 o 
  -9   9   1       10.68       11.68      3.67 o 
  -8   9   1       22.32       32.95      3.68 o 
  -7   9   1       11.88       10.51      2.40 o 
  -6   9   1       88.66       94.15      4.44 o 
  -5   9   1        0.17        0.85      1.23 o 
  -4   9   1       73.56       74.83      4.71 o 
  -3   9   1      427.13      404.05     10.58 o 
  -2   9   1      183.83      173.32      5.48 o 
  -1   9   1        0.26        1.81      1.26 o 
   0   9   1        0.03       -1.08      1.08 o 
   1   9   1        3.37        3.75      1.31 o 
   2   9   1      727.11      695.79     11.46 o 
   3   9   1       31.47       32.82      2.75 o 
   4   9   1        0.21        3.30      2.02 o 
   5   9   1       83.41       60.25      3.70 o 
   6   9   1       28.49       22.76      2.95 o 
   7   9   1        6.26        6.69      2.47 o 
   8   9   1       56.30       58.10      6.07 o 
   9   9   1      164.12      207.51      9.95 o 
  10   9   1       18.99       22.82      4.39 o 
  -9  10   1        0.89        6.05      3.14 o 
  -8  10   1        0.09        1.13      2.58 o 
  -7  10   1       10.57        3.55      1.99 o 
  -6  10   1       40.96       45.79      3.55 o 
  -5  10   1       27.57       30.15      3.03 o 
  -4  10   1       48.98       47.13      3.55 o 
  -3  10   1      271.97      265.62      7.04 o 
  -2  10   1       45.03       45.12      4.67 o 
  -1  10   1      138.44      137.08      5.02 o 
   0  10   1      106.19      111.35      5.30 o 
   1  10   1      152.05      142.90      5.97 o 
   2  10   1       21.21       26.42      2.71 o 
   3  10   1       47.64       31.45      2.83 o 
   4  10   1       61.05       55.01      5.26 o 
   5  10   1        2.81        2.54      2.30 o 
   6  10   1       40.48       40.23      5.42 o 
   7  10   1        6.11        7.47      2.86 o 
   8  10   1        8.39       11.81      6.96 o 
   9  10   1       13.93       11.86      5.13 o 
  -7  11   1        4.04        4.14      2.44 o 
  -6  11   1       35.14       35.60      4.60 o 
  -5  11   1       70.88       76.85      4.68 o 
  -4  11   1      399.15      399.86     12.77 o 
  -3  11   1       77.21       80.55      4.68 o 
  -2  11   1       21.89       27.19      3.71 o 
  -1  11   1       93.91       90.80      4.81 o 
   0  11   1       16.71       13.09      2.20 o 
   1  11   1       19.17       18.71      2.58 o 
   2  11   1       23.51       26.68      2.96 o 
   3  11   1        8.67        3.97      1.85 o 
   4  11   1       23.66       25.76      3.70 o 
   5  11   1        1.57        1.72      1.98 o 
   6  11   1       13.63        7.50      3.13 o 
   7  11   1       66.50       76.28      7.55 o 
  -4  12   1        0.41        0.06      1.78 o 
  -3  12   1        2.66        1.56      2.07 o 
  -2  12   1       30.55       28.49      3.70 o 
  -1  12   1        0.97        1.12      1.81 o 
   0  12   1       58.18       66.88      6.12 o 
   1  12   1       67.79       73.90      4.75 o 
   2  12   1       14.21        9.72      2.35 o 
   3  12   1        1.91        2.01      2.16 o 
   4  12   1       18.63       11.87      2.77 o 
 -16   0   2        0.03        4.55      3.28 o 
 -15   0   2       16.06       13.56      3.48 o 
 -14   0   2      190.36      185.03      8.59 o 
 -13   0   2      241.86      237.34     12.83 o 
 -12   0   2      243.34      254.78     16.93 o 
 -11   0   2      307.34      276.79      9.05 o 
 -10   0   2      109.38       95.73      5.01 o 
  -9   0   2        6.19       11.93      1.26 o 
  -8   0   2     2478.16     2595.80     28.26 o 
  -7   0   2     1872.13     1915.14     21.35 o 
  -6   0   2      156.69      155.85      3.25 o 
  -5   0   2      389.68      410.82      7.57 o 
  -4   0   2     1703.12     1458.83     15.73 o 
  -3   0   2     1045.22      995.89     10.95 o 
  -2   0   2      208.76      298.36      3.92 o 
  -1   0   2    13190.83    12665.18    121.79 o 
   0   0   2      151.11      132.23      2.23 o 
   1   0   2     3849.87     3665.98     35.92 o 
   2   0   2      474.66      446.73      6.94 o 
   3   0   2     1430.31     1344.29     14.99 o 
   4   0   2      219.60      206.75      4.91 o 
   5   0   2      245.29      261.69      5.15 o 
   6   0   2      149.82      157.35      4.12 o 
   7   0   2      142.70      133.08      3.98 o 
   8   0   2        4.01        4.09      1.19 o 
   9   0   2        4.04        3.55      1.28 o 
  10   0   2      844.64      883.28     14.09 o 
  11   0   2      433.98      439.63     12.11 o 
  12   0   2       29.09       32.88      6.58 o 
  13   0   2     1136.19     1229.25     38.22 o 
  14   0   2      112.59      115.30     12.93 o 
 -16   1   2       43.91       43.38      4.17 o 
 -15   1   2       28.35       26.19      3.18 o 
 -14   1   2        0.64        2.55      1.68 o 
 -13   1   2       72.81       75.37      4.12 o 
 -12   1   2      286.02      290.82     12.88 o 
 -11   1   2        9.72        9.24      1.74 o 
 -10   1   2        0.19        1.03      1.55 o 
  -9   1   2      167.85      174.80      3.69 o 
  -8   1   2       21.44       31.52      1.22 o 
  -7   1   2      197.42      251.94      3.30 o 
  -6   1   2     1008.41     1108.74     10.64 o 
  -5   1   2       39.43       42.91      1.43 o 
  -4   1   2      168.75      177.65      2.99 o 
  -3   1   2      132.42      108.87      1.53 o 
  -2   1   2        3.46       10.80      0.57 o 
  -1   1   2     2878.12     2854.28     19.83 o 
   0   1   2      815.49      729.86      7.97 o 
   1   1   2    16943.88    16542.76    121.36 o 
   2   1   2     1138.20     1086.39     12.04 o 
   3   1   2      774.03      778.12      6.86 o 
   4   1   2      217.76      224.45      3.11 o 
   5   1   2      120.67      112.67      2.30 o 
   6   1   2        0.49        0.53      0.52 o 
   7   1   2      165.01      178.30      3.33 o 
   8   1   2      591.55      621.83      7.35 o 
   9   1   2      102.06      110.43      3.35 o 
  10   1   2       55.85       58.43      3.32 o 
  11   1   2      109.77      106.90      6.04 o 
  12   1   2      231.61      231.34      7.64 o 
  13   1   2      105.42      105.52      8.08 o 
  14   1   2       97.45       97.99      9.01 o 
 -16   2   2       12.63        6.67      3.09 o 
 -15   2   2       49.07       49.58      4.09 o 
 -14   2   2      133.95      134.53      5.44 o 
 -13   2   2       13.97        9.44      2.00 o 
 -12   2   2        7.79        5.89      1.58 o 
 -11   2   2      419.61      419.46     10.50 o 
 -10   2   2      888.42      878.94     11.74 o 
  -9   2   2       62.55       50.78      2.98 o 
  -8   2   2      205.22      214.45      3.24 o 
  -7   2   2       73.05       93.58      1.90 o 
  -6   2   2      664.44      716.66      7.61 o 
  -5   2   2       53.70       37.09      1.11 o 
  -4   2   2      462.03      431.03      4.35 o 
  -3   2   2      652.65      621.92      5.53 o 
  -2   2   2       16.52       13.96      0.70 o 
  -1   2   2       75.36       49.20      1.28 o 
   0   2   2      252.61      264.26      2.83 o 
   1   2   2    11884.76    11770.77    120.61 o 
   2   2   2    19555.80    19168.91    127.56 o 
   3   2   2     6500.14     6644.67     45.71 o 
   4   2   2      125.80      137.84      2.46 o 
   5   2   2      302.63      321.48      4.26 o 
   6   2   2       22.11       19.25      1.28 o 
   7   2   2      395.62      388.02      5.83 o 
   8   2   2       26.29       25.73      1.61 o 
   9   2   2       51.38       46.85      2.16 o 
  10   2   2       36.45       30.22      2.87 o 
  11   2   2      137.52      149.07      6.94 o 
  12   2   2       30.54       28.10      3.50 o 
  13   2   2       17.58       23.38      9.79 o 
  14   2   2        6.05        3.65      3.45 o 
 -15   3   2       10.42        5.75      2.69 o 
 -14   3   2      175.26      177.43      6.05 o 
 -13   3   2      140.63      140.74      5.24 o 
 -12   3   2      536.85      520.32      9.79 o 
 -11   3   2      673.41      667.44     10.90 o 
 -10   3   2      366.00      354.98      6.20 o 
  -9   3   2     1107.19     1100.73     15.24 o 
  -8   3   2      135.56      121.10      2.50 o 
  -7   3   2      559.27      537.24      6.42 o 
  -6   3   2      435.60      441.98      5.05 o 
  -5   3   2       81.55       63.66      1.88 o 
  -4   3   2     1408.87     1435.87     11.57 o 
  -3   3   2        6.28        7.44      0.63 o 
  -2   3   2      560.10      540.46      5.06 o 
  -1   3   2       13.96       15.02      1.07 o 
   0   3   2     1607.67     1612.98     18.54 o 
   1   3   2      386.12      376.57      5.99 o 
   2   3   2      924.61      975.13      8.42 o 
   3   3   2      986.01     1070.61      9.29 o 
   4   3   2     9029.31     9666.73     66.13 o 
   5   3   2        5.11       11.78      0.98 o 
   6   3   2        5.79        4.79      0.85 o 
   7   3   2       41.52       33.77      1.76 o 
   8   3   2      310.24      306.69      4.95 o 
   9   3   2       11.00       12.30      1.59 o 
  10   3   2       10.37        9.36      1.96 o 
  11   3   2       52.61       44.64      4.52 o 
  12   3   2      115.31      118.50      6.16 o 
  13   3   2      114.41      117.20      7.89 o 
  14   3   2        4.64        3.61      3.64 o 
 -15   4   2        0.03       -1.91      4.44 o 
 -14   4   2       38.15       31.82      3.30 o 
 -13   4   2       49.22       43.58      3.87 o 
 -12   4   2      120.56      116.38      4.81 o 
 -11   4   2        7.68        9.71      1.46 o 
 -10   4   2     1353.61     1280.53     16.05 o 
  -9   4   2      773.78      826.13     10.27 o 
  -8   4   2      450.29      441.16      6.65 o 
  -7   4   2        1.67        2.59      0.65 o 
  -6   4   2       29.05       20.40      1.22 o 
  -5   4   2       43.57       35.65      1.46 o 
  -4   4   2      212.42      228.17      3.32 o 
  -3   4   2      230.24      217.46      3.39 o 
  -2   4   2      717.55      676.53      7.35 o 
  -1   4   2        0.72        1.08      0.62 o 
   0   4   2      913.20      928.80      9.26 o 
   1   4   2        3.36        3.29      0.59 o 
   2   4   2     2287.49     2479.52     19.86 o 
   3   4   2      300.15      285.33      3.91 o 
   4   4   2       39.24       35.71      1.71 o 
   5   4   2      314.53      340.77      5.23 o 
   6   4   2       16.63       22.12      1.50 o 
   7   4   2       22.74       22.62      2.11 o 
   8   4   2      271.60      286.36      5.48 o 
   9   4   2        5.39        3.83      1.41 o 
  10   4   2        0.31       -0.53      1.17 o 
  11   4   2        2.27        2.10      1.51 o 
  12   4   2      155.07      172.36      7.10 o 
  13   4   2       48.44       53.11      6.11 o 
 -15   5   2        0.21       -1.95      2.49 o 
 -14   5   2       15.09       12.83      3.08 o 
 -13   5   2       16.63       17.89      4.73 o 
 -12   5   2        5.58        1.87      1.56 o 
 -11   5   2        0.21       -0.74      1.22 o 
 -10   5   2        2.26        2.42      1.16 o 
  -9   5   2      508.46      535.48     10.52 o 
  -8   5   2       20.98       11.73      1.48 o 
  -7   5   2      126.77      102.54      2.97 o 
  -6   5   2       26.28       21.99      1.39 o 
  -5   5   2      384.39      425.40      5.45 o 
  -4   5   2      127.53      146.52      2.74 o 
  -3   5   2        1.96        0.30      0.52 o 
  -2   5   2        0.21       -0.23      0.59 o 
  -1   5   2      538.69      556.88      7.78 o 
   0   5   2      121.40      119.37      2.78 o 
   1   5   2       35.57       41.17      1.41 o 
   2   5   2      145.64      149.85      2.74 o 
   3   5   2       43.42       41.85      1.67 o 
   4   5   2        8.97        4.86      0.95 o 
   5   5   2      223.81      224.77      3.92 o 
   6   5   2      189.63      190.45      3.75 o 
   7   5   2        0.00        1.71      0.82 o 
   8   5   2        7.93        5.97      1.42 o 
   9   5   2       37.08       37.18      3.01 o 
  10   5   2        5.89        7.32      1.87 o 
  11   5   2       99.16      109.12      4.87 o 
  12   5   2      144.53      156.52      7.17 o 
  13   5   2       10.34       11.52      3.32 o 
 -14   6   2       18.44       18.50      3.45 o 
 -13   6   2       22.20       24.28      3.75 o 
 -12   6   2       26.72       23.02      2.87 o 
 -11   6   2        5.10        7.29      1.63 o 
 -10   6   2        8.54       11.44      1.73 o 
  -9   6   2       90.47       78.30      3.31 o 
  -8   6   2       34.98       31.32      2.22 o 
  -7   6   2      278.91      261.13      4.58 o 
  -6   6   2       62.98       76.14      2.40 o 
  -5   6   2       54.62       63.00      2.12 o 
  -4   6   2      151.13      171.63      3.16 o 
  -3   6   2      125.12      127.88      2.55 o 
  -2   6   2       27.93       31.74      2.74 o 
  -1   6   2      127.34      150.41      3.93 o 
   0   6   2     1003.32     1035.15     11.05 o 
   1   6   2      288.37      298.83      5.16 o 
   2   6   2       11.37       14.13      1.11 o 
   3   6   2      504.28      496.04      6.09 o 
   4   6   2       40.94       33.58      1.77 o 
   5   6   2       66.52       65.65      2.37 o 
   6   6   2      153.39      148.31      4.05 o 
   7   6   2      750.60      721.28      9.86 o 
   8   6   2      133.59      123.67      3.98 o 
   9   6   2       28.61       26.92      2.70 o 
  10   6   2       33.91       33.53      3.08 o 
  11   6   2       97.31      103.14      5.08 o 
  12   6   2       30.13       36.23      3.69 o 
 -13   7   2       51.24       40.69      5.40 o 
 -12   7   2       36.66       43.09      5.41 o 
 -11   7   2        4.80        5.92      2.69 o 
 -10   7   2        3.30        3.21      1.67 o 
  -9   7   2      102.02      112.24      4.62 o 
  -8   7   2       47.06       43.05      3.10 o 
  -7   7   2      120.46      143.66      3.90 o 
  -6   7   2       81.55       73.52      3.51 o 
  -5   7   2       25.65       19.50      2.09 o 
  -4   7   2       33.71       27.88      1.97 o 
  -3   7   2      341.57      329.43      5.64 o 
  -2   7   2       11.00       12.60      2.19 o 
  -1   7   2       38.94       45.77      2.26 o 
   0   7   2      126.27      111.77      3.16 o 
   1   7   2     1416.97     1462.03     14.93 o 
   2   7   2      432.95      445.20      6.78 o 
   3   7   2       84.08       69.60      2.91 o 
   4   7   2      358.51      343.16      6.03 o 
   5   7   2      499.08      452.73      7.23 o 
   6   7   2       64.01       42.79      4.30 o 
   7   7   2       12.17       10.43      1.82 o 
   8   7   2       24.64       24.11      3.42 o 
   9   7   2        2.88        4.06      2.51 o 
  10   7   2       19.08       19.23      3.07 o 
  11   7   2       13.55       20.20      4.31 o 
  12   7   2        0.51       -2.47      2.47 o 
 -12   8   2       18.78       23.14      3.86 o 
 -11   8   2       57.10       68.37      5.08 o 
 -10   8   2       14.68       15.35      2.76 o 
  -9   8   2       37.31       34.80      4.97 o 
  -8   8   2        0.63        0.68      1.58 o 
  -7   8   2      116.16      111.87      5.42 o 
  -6   8   2       43.25       34.86      2.78 o 
  -5   8   2       22.17       22.42      2.26 o 
  -4   8   2       97.24       90.66      4.07 o 
  -3   8   2        3.02        3.29      1.29 o 
  -2   8   2      817.51      790.85     14.93 o 
  -1   8   2        0.49        1.14      1.09 o 
   0   8   2       53.70       48.60      3.00 o 
   1   8   2       44.43       40.58      2.84 o 
   2   8   2       31.97       30.04      2.47 o 
   3   8   2       63.74       68.87      3.55 o 
   4   8   2       51.05       35.72      2.71 o 
   5   8   2       17.95        9.75      1.73 o 
   6   8   2       12.59        8.76      2.36 o 
   7   8   2       17.74       15.31      2.64 o 
   8   8   2        0.10        2.12      1.99 o 
   9   8   2        0.27       -0.42      1.91 o 
  10   8   2       11.33        2.13      3.48 o 
  11   8   2      103.02      109.05      8.12 o 
 -11   9   2       68.25       75.53      7.16 o 
 -10   9   2       37.09       36.78      3.98 o 
  -9   9   2       60.44       66.97      6.75 o 
  -8   9   2       29.64       28.58      3.38 o 
  -7   9   2        4.51        3.10      1.85 o 
  -6   9   2       30.19       29.53      2.76 o 
  -5   9   2        0.83        1.03      1.32 o 
  -4   9   2      192.80      192.58      5.95 o 
  -3   9   2      172.05      165.95      5.23 o 
  -2   9   2       53.49       49.33      3.32 o 
  -1   9   2       99.38       95.23      4.24 o 
   0   9   2       96.63       98.19      5.95 o 
   1   9   2       86.91       77.54      3.91 o 
   2   9   2       69.05       64.79      3.62 o 
   3   9   2        2.41        3.23      1.36 o 
   4   9   2       13.86       12.55      2.04 o 
   5   9   2       53.18       51.89      4.24 o 
   6   9   2        1.15        0.61      1.75 o 
   7   9   2       65.15       67.89      6.26 o 
   8   9   2        3.85        1.76      2.44 o 
   9   9   2       19.45       18.50      3.74 o 
 -10  10   2       43.96       53.51      7.95 o 
  -9  10   2       69.80       80.90      5.76 o 
  -8  10   2       22.00       22.71      3.42 o 
  -7  10   2        0.12       -0.15      1.80 o 
  -6  10   2        0.13       -0.33      1.75 o 
  -5  10   2      128.98      125.83      5.57 o 
  -4  10   2       16.28       16.66      2.28 o 
  -3  10   2      305.25      297.94     11.31 o 
  -2  10   2        3.57        3.00      1.41 o 
  -1  10   2      493.19      525.92     10.19 o 
   0  10   2       62.26       59.58      3.82 o 
   1  10   2       36.78       35.70      3.21 o 
   2  10   2        0.00       -1.31      1.31 o 
   3  10   2       84.31       94.68      4.64 o 
   4  10   2        3.06        6.47      3.16 o 
   5  10   2        0.00        2.67      1.81 o 
   6  10   2       23.58       24.85      3.31 o 
   7  10   2        8.84        6.78      2.85 o 
   8  10   2      101.26      112.82      8.60 o 
  -8  11   2        3.71        2.52      2.39 o 
  -7  11   2      162.39      159.22      7.40 o 
  -6  11   2       49.82       42.08      4.52 o 
  -5  11   2      313.25      330.26      8.46 o 
  -4  11   2      120.55      124.88      5.47 o 
  -3  11   2        8.00        7.74      2.83 o 
  -2  11   2      182.93      188.09      6.21 o 
  -1  11   2      149.57      162.17      6.97 o 
   0  11   2       36.13       33.33      3.23 o 
   1  11   2       22.58       15.30      2.48 o 
   2  11   2        4.28        1.58      1.75 o 
   3  11   2       98.51      106.70      6.29 o 
   4  11   2       59.55       66.65     10.24 o 
   5  11   2       20.62       17.96      3.09 o 
   6  11   2       15.95       20.20      6.14 o 
  -5  12   2       17.39       18.03      3.28 o 
  -4  12   2       15.94       13.24      3.96 o 
  -3  12   2        6.40        6.87      2.15 o 
  -2  12   2      173.77      199.28      6.84 o 
  -1  12   2      131.66      145.60      6.16 o 
   0  12   2        3.75        3.22      1.88 o 
   1  12   2      183.78      206.99      6.88 o 
   2  12   2       78.86       84.48      6.05 o 
   3  12   2       52.66       51.05      4.90 o 
 -16   1   3       64.68       66.17      4.80 o 
 -15   1   3       24.92       28.54      3.25 o 
 -14   1   3      104.62       99.15      4.84 o 
 -13   1   3      102.03      108.57      5.61 o 
 -12   1   3        2.87        3.20      1.45 o 
 -11   1   3        2.66        1.49      1.24 o 
 -10   1   3        5.02        7.60      1.44 o 
  -9   1   3       48.36       52.72      3.01 o 
  -8   1   3      172.93      190.53      3.57 o 
  -7   1   3       70.98       60.30      1.92 o 
  -6   1   3     1084.99     1134.01     14.87 o 
  -5   1   3     6032.04     6401.74     48.36 o 
  -4   1   3      379.23      392.27      4.22 o 
  -3   1   3     1045.87     1016.16      9.54 o 
  -2   1   3     1703.83     1793.77     13.14 o 
  -1   1   3      755.72      781.72      8.95 o 
   0   1   3      284.56      307.01      3.13 o 
   1   1   3       96.52       84.88      1.99 o 
   2   1   3     1873.45     1883.41     14.24 o 
   3   1   3       45.08       36.86      2.05 o 
   4   1   3       41.57       47.10      1.50 o 
   5   1   3     2113.06     2212.68     17.50 o 
   6   1   3       44.74       51.90      1.86 o 
   7   1   3      106.23       97.30      2.54 o 
   8   1   3       61.97       58.13      2.27 o 
   9   1   3       26.30       26.32      2.01 o 
  10   1   3      123.77      132.86      3.93 o 
  11   1   3       31.52       30.14      4.55 o 
  12   1   3       19.82       10.16      3.71 o 
  13   1   3      273.70      288.58     12.46 o 
  14   1   3       23.32       18.52      4.69 o 
 -16   2   3        9.76        6.27      2.53 o 
 -15   2   3       13.45        8.28      2.29 o 
 -14   2   3      130.05      125.77      5.73 o 
 -13   2   3       66.47       59.64      3.82 o 
 -12   2   3      194.63      173.73      5.38 o 
 -11   2   3       13.33       10.04      1.76 o 
 -10   2   3      227.43      221.90      4.54 o 
  -9   2   3      828.72      825.99     10.89 o 
  -8   2   3       95.73       86.21      2.95 o 
  -7   2   3       51.24       52.91      2.37 o 
  -6   2   3      909.68     1016.60     10.14 o 
  -5   2   3      155.29      157.35      3.49 o 
  -4   2   3      300.60      300.13      3.73 o 
  -3   2   3       45.06       42.37      1.13 o 
  -2   2   3     1378.16     1334.31     10.33 o 
  -1   2   3       15.27       12.69      1.23 o 
   0   2   3     2655.94     2721.65     21.32 o 
   1   2   3     3630.20     3812.50     30.46 o 
   2   2   3       15.80       18.97      0.86 o 
   3   2   3       99.89      105.63      3.37 o 
   4   2   3      946.26     1008.08      9.12 o 
   5   2   3       65.99       76.66      2.65 o 
   6   2   3       76.82       87.56      2.30 o 
   7   2   3       50.23       50.14      2.02 o 
   8   2   3        3.23        4.34      0.89 o 
   9   2   3       54.47       56.92      2.80 o 
  10   2   3      423.24      434.17      8.62 o 
  11   2   3        3.29        4.19      1.59 o 
  12   2   3      187.38      209.16     11.30 o 
  13   2   3       45.46       53.93      6.60 o 
 -16   3   3      138.79      160.08      6.68 o 
 -15   3   3       42.85       43.86      3.90 o 
 -14   3   3       46.57       49.42      3.80 o 
 -13   3   3        1.71        1.30      1.42 o 
 -12   3   3      186.78      185.75      9.95 o 
 -11   3   3       27.01       23.00      2.38 o 
 -10   3   3      247.90      253.08      5.65 o 
  -9   3   3       46.48       42.04      2.22 o 
  -8   3   3        7.39        5.29      0.93 o 
  -7   3   3     1034.76     1060.50      9.62 o 
  -6   3   3      683.10      734.64      7.16 o 
  -5   3   3       98.37       82.15      2.62 o 
  -4   3   3       16.88       11.32      0.82 o 
  -3   3   3      710.67      776.49      7.22 o 
  -2   3   3      813.99      882.86     10.00 o 
  -1   3   3       62.38       51.98      1.36 o 
   0   3   3      516.31      509.53      5.02 o 
   1   3   3      168.21      192.36      2.93 o 
   2   3   3      658.76      662.66      7.27 o 
   3   3   3     5663.49     5801.72     40.80 o 
   4   3   3     1650.80     1679.03     13.89 o 
   5   3   3       22.06       21.14      1.72 o 
   6   3   3      192.52      183.52      3.46 o 
   7   3   3       77.78       74.07      2.41 o 
   8   3   3       28.32       24.02      1.95 o 
   9   3   3       33.78       32.26      2.40 o 
  10   3   3        8.34        7.96      1.83 o 
  11   3   3        5.45        4.23      1.78 o 
  12   3   3       70.90       77.24      7.20 o 
  13   3   3        0.17        2.10      3.10 o 
 -15   4   3       16.08       18.13      2.87 o 
 -14   4   3       42.56       49.02      3.88 o 
 -13   4   3       20.67       23.76      2.75 o 
 -12   4   3       11.88        9.30      1.84 o 
 -11   4   3      250.96      235.81      6.12 o 
 -10   4   3      396.77      373.32      6.50 o 
  -9   4   3      421.36      429.69      6.81 o 
  -8   4   3      367.42      361.65      5.89 o 
  -7   4   3       72.64       72.32      2.01 o 
  -6   4   3      153.21      177.17      3.07 o 
  -5   4   3      272.49      318.54      4.21 o 
  -4   4   3      319.88      341.96      4.48 o 
  -3   4   3       59.60       59.56      2.15 o 
  -2   4   3      846.55      901.57      9.22 o 
  -1   4   3       94.23       81.18      2.42 o 
   0   4   3      497.98      546.08      6.79 o 
   1   4   3       57.49       78.39      3.61 o 
   2   4   3       13.01       14.85      0.97 o 
   3   4   3      145.18      144.26      3.13 o 
   4   4   3     2668.70     2780.82     23.53 o 
   5   4   3       74.76       76.95      2.25 o 
   6   4   3      727.72      764.71     11.14 o 
   7   4   3      251.18      256.28      5.22 o 
   8   4   3       47.02       48.30      2.67 o 
   9   4   3      164.22      152.37      5.06 o 
  10   4   3       57.82       52.17      3.59 o 
  11   4   3       10.37       10.03      2.07 o 
  12   4   3       18.32       15.69      3.24 o 
  13   4   3       25.04       27.41      4.96 o 
 -15   5   3       12.82       12.38      2.70 o 
 -14   5   3        0.50       -1.03      1.91 o 
 -13   5   3       15.16       14.13      2.63 o 
 -12   5   3      130.37      120.55      4.91 o 
 -11   5   3        6.22        4.94      1.42 o 
 -10   5   3       13.93       14.18      1.73 o 
  -9   5   3      120.00      113.24      5.17 o 
  -8   5   3     2569.08     2508.41     22.94 o 
  -7   5   3      977.87     1012.26     10.05 o 
  -6   5   3      174.72      187.28      3.39 o 
  -5   5   3      513.42      577.61      6.46 o 
  -4   5   3       40.90       40.31      1.92 o 
  -3   5   3      348.33      372.53      6.01 o 
  -2   5   3      306.66      358.36      5.95 o 
  -1   5   3      670.15      692.57      9.08 o 
   0   5   3      131.16      141.92      3.12 o 
   1   5   3       26.71       34.09      1.39 o 
   2   5   3      904.56      911.74      8.78 o 
   3   5   3        2.06        1.00      0.61 o 
   4   5   3      208.22      214.59      4.49 o 
   5   5   3      375.76      332.67      5.00 o 
   6   5   3      682.35      726.06      9.59 o 
   7   5   3      341.14      307.08      5.96 o 
   8   5   3       86.27       76.73      3.38 o 
   9   5   3       25.61       18.01      2.24 o 
  10   5   3       63.57       66.76      4.08 o 
  11   5   3        0.29       -0.61      3.02 o 
  12   5   3        1.41        1.26      2.45 o 
 -14   6   3      103.52      110.59      9.91 o 
 -13   6   3       62.84       64.08      4.34 o 
 -12   6   3        1.27        0.39      1.65 o 
 -11   6   3       65.34       78.88      6.06 o 
 -10   6   3      185.32      174.19      5.62 o 
  -9   6   3       61.08       74.10      3.25 o 
  -8   6   3      432.52      413.77      6.86 o 
  -7   6   3      745.88      750.02      8.47 o 
  -6   6   3      416.91      421.04      5.70 o 
  -5   6   3      362.29      359.74      5.83 o 
  -4   6   3       70.85       60.50      2.41 o 
  -3   6   3      386.43      408.30      6.13 o 
  -2   6   3       31.76       31.53      2.12 o 
  -1   6   3      252.81      258.31      5.13 o 
   0   6   3       14.06       11.21      1.21 o 
   1   6   3       33.11       41.00      2.06 o 
   2   6   3       19.73       20.07      1.57 o 
   3   6   3      495.14      481.48      9.01 o 
   4   6   3        9.97       12.33      1.22 o 
   5   6   3       82.39       75.96      3.04 o 
   6   6   3      865.55      829.78     10.74 o 
   7   6   3      107.95      108.68      3.83 o 
   8   6   3      128.57      117.40      4.14 o 
   9   6   3       58.52       56.87      3.76 o 
  10   6   3       20.73       18.37      2.52 o 
  11   6   3        7.96       11.99      2.61 o 
  12   6   3       18.67       13.33      2.89 o 
 -14   7   3       63.35       64.24      6.87 o 
 -13   7   3       54.43       42.56      5.78 o 
 -12   7   3        3.30        1.16      2.08 o 
 -11   7   3        2.82        2.60      1.57 o 
 -10   7   3       27.08       19.73      2.46 o 
  -9   7   3       17.73       16.48      2.37 o 
  -8   7   3        1.64        1.12      1.31 o 
  -7   7   3        0.01       -0.09      0.98 o 
  -6   7   3       46.67       48.69      2.56 o 
  -5   7   3        5.98        5.20      1.23 o 
  -4   7   3        0.49        1.09      0.99 o 
  -3   7   3        0.03       -0.47      0.92 o 
  -2   7   3       25.48       24.38      3.54 o 
  -1   7   3        8.12        7.01      1.20 o 
   0   7   3      853.97      828.16     10.08 o 
   1   7   3       30.57       29.08      2.01 o 
   2   7   3       24.10       19.97      1.74 o 
   3   7   3      513.66      489.77      7.43 o 
   4   7   3      529.50      530.86      7.92 o 
   5   7   3       68.22       49.72      3.21 o 
   6   7   3       11.11       10.69      1.87 o 
   7   7   3       76.27       71.11      3.91 o 
   8   7   3       19.13       24.87      3.10 o 
   9   7   3       17.56       16.56      2.68 o 
  10   7   3        2.75        3.69      2.39 o 
  11   7   3       22.16       33.13      5.65 o 
 -13   8   3       48.32       60.52      9.52 o 
 -12   8   3      209.01      234.63     10.37 o 
 -11   8   3      197.57      224.86      6.82 o 
 -10   8   3       18.12       16.92      4.52 o 
  -9   8   3      240.12      243.56      6.75 o 
  -8   8   3       63.94       59.04      3.72 o 
  -7   8   3        0.96        0.13      1.27 o 
  -6   8   3        5.39        4.76      1.76 o 
  -5   8   3       63.64       72.07      3.78 o 
  -4   8   3      168.90      169.08      4.98 o 
  -3   8   3       76.32       74.63      3.64 o 
  -2   8   3      158.80      158.65      4.31 o 
  -1   8   3       13.93       14.04      1.65 o 
   0   8   3      152.69      148.52      4.00 o 
   1   8   3      255.84      269.75      8.83 o 
   2   8   3      167.06      162.08      4.24 o 
   3   8   3      178.40      163.16      4.26 o 
   4   8   3       16.33       14.25      1.97 o 
   5   8   3       59.59       66.51      3.78 o 
   6   8   3      150.21      134.90      5.01 o 
   7   8   3        0.20       -1.16      1.33 o 
   8   8   3        8.32        5.37      2.07 o 
   9   8   3       87.35       84.11      7.06 o 
  10   8   3       34.94       44.91     12.47 o 
 -11   9   3       49.79       40.94      4.30 o 
 -10   9   3      550.37      626.75     14.07 o 
  -9   9   3       11.50       10.36      2.58 o 
  -8   9   3        3.03        3.88      2.41 o 
  -7   9   3        0.26       -0.79      2.42 o 
  -6   9   3        1.18       -0.36      1.26 o 
  -5   9   3      168.57      161.54      6.05 o 
  -4   9   3       11.74       11.54      2.20 o 
  -3   9   3      959.17      990.15     14.36 o 
  -2   9   3       18.18       20.65      2.55 o 
  -1   9   3        2.08        2.13      1.52 o 
   0   9   3      111.83      110.86      4.43 o 
   1   9   3       13.83       12.63      1.92 o 
   2   9   3       60.56       56.86      3.52 o 
   3   9   3      282.53      289.93      9.51 o 
   4   9   3        2.23        2.54      1.60 o 
   5   9   3       68.30       77.08      5.07 o 
   6   9   3        5.53        1.74      2.70 o 
   7   9   3      101.37      101.56      7.59 o 
   8   9   3       19.12       23.60      4.45 o 
   9   9   3       21.58       22.39      4.31 o 
 -10  10   3       87.20       74.85      5.70 o 
  -9  10   3       12.45        6.29      2.38 o 
  -8  10   3       95.35      101.63      6.15 o 
  -7  10   3       81.99       89.47      5.70 o 
  -6  10   3       70.84       74.36      5.19 o 
  -5  10   3       96.20      101.11      4.88 o 
  -4  10   3      348.29      362.29      8.41 o 
  -3  10   3       97.54       99.24      4.72 o 
  -2  10   3        2.13       -0.98      1.71 o 
  -1  10   3      193.51      199.18      6.08 o 
   0  10   3       32.62       35.63      3.73 o 
   1  10   3      137.73      144.38      5.18 o 
   2  10   3        2.91        2.56      1.65 o 
   3  10   3       36.21       42.26      3.97 o 
   4  10   3       36.63       34.75      3.77 o 
   5  10   3       58.78       57.09      6.59 o 
   6  10   3       12.07        8.05      2.45 o 
   7  10   3       28.36       18.35      4.06 o 
  -8  11   3       66.52       63.60      5.43 o 
  -7  11   3       52.69       66.23      5.43 o 
  -6  11   3      221.97      231.65      8.50 o 
  -5  11   3       27.76       26.65      3.98 o 
  -4  11   3      132.44      146.91      5.80 o 
  -3  11   3        5.67        3.84      1.82 o 
  -2  11   3       49.47       46.67      3.67 o 
  -1  11   3      142.22      150.70      5.69 o 
   0  11   3        3.15        5.47      2.04 o 
   1  11   3      113.87      119.07      6.55 o 
   2  11   3      193.25      200.29      7.81 o 
   3  11   3        0.00       -1.82      1.82 o 
   4  11   3        9.84        8.16      2.77 o 
   5  11   3        5.47        3.16      3.53 o 
  -4  12   3        5.99        5.40      1.89 o 
  -3  12   3       47.06       47.75      4.02 o 
  -2  12   3        1.88        3.48      1.91 o 
  -1  12   3        0.08       -0.09      1.74 o 
   0  12   3      165.51      180.53     10.04 o 
   1  12   3       56.21       49.53      4.89 o 
   2  12   3       12.78        9.64      2.68 o 
 -16   0   4        6.32       10.13      3.52 o 
 -15   0   4      240.32      239.20     16.34 o 
 -14   0   4      302.98      289.86     10.65 o 
 -13   0   4      425.13      409.34     12.25 o 
 -12   0   4      103.71      107.61      6.66 o 
 -11   0   4       54.01       57.25      4.68 o 
 -10   0   4       78.06       66.91      4.68 o 
  -9   0   4        6.96        8.09      1.85 o 
  -8   0   4     2722.91     2834.22     38.82 o 
  -7   0   4     3276.38     3181.98     59.72 o 
  -6   0   4        0.79       16.55      2.01 o 
  -5   0   4      346.47      303.55      5.72 o 
  -4   0   4       53.46       65.70      2.33 o 
  -3   0   4     3657.94     3884.07     41.25 o 
  -2   0   4      310.19      279.50      4.44 o 
  -1   0   4     3732.83     3792.06     45.61 o 
   0   0   4     5621.31     5561.66     54.11 o 
   1   0   4     1577.41     1648.03     17.86 o 
   2   0   4      217.48      226.88      6.86 o 
   3   0   4      416.29      389.93      6.22 o 
   4   0   4      547.24      537.55      8.17 o 
   5   0   4     1794.63     1758.98     24.39 o 
   6   0   4      508.79      498.61      8.62 o 
   7   0   4      803.36      867.97     13.08 o 
   8   0   4        7.28        3.32      3.50 o 
   9   0   4      273.57      287.93     11.84 o 
  10   0   4        0.79        2.02      1.77 o 
  11   0   4      279.10      301.29     16.95 o 
  12   0   4       56.57       49.98      8.91 o 
  13   0   4        1.07       -2.35      3.76 o 
 -16   1   4       70.90       79.13      5.08 o 
 -15   1   4        1.38       -1.66      2.08 o 
 -14   1   4      140.44      137.63      5.38 o 
 -13   1   4      135.68      138.46      5.00 o 
 -12   1   4      941.00      902.05     13.36 o 
 -11   1   4      595.83      552.78     13.93 o 
 -10   1   4      236.53      243.43      8.95 o 
  -9   1   4       42.58       46.16      2.43 o 
  -8   1   4        1.83        0.67      0.55 o 
  -7   1   4     3082.73     3224.27     29.53 o 
  -6   1   4      466.92      522.17      6.13 o 
  -5   1   4     1430.86     1542.25     12.13 o 
  -4   1   4       18.38        5.10      0.54 o 
  -3   1   4      223.56      232.61      2.98 o 
  -2   1   4     2180.80     2106.24     15.51 o 
  -1   1   4      485.70      487.50      6.57 o 
   0   1   4       16.94       15.52      0.68 o 
   1   1   4      325.38      326.04      4.30 o 
   2   1   4       46.46       38.59      1.51 o 
   3   1   4      894.55      882.73      8.57 o 
   4   1   4      179.52      178.19      2.90 o 
   5   1   4       23.97       24.50      1.31 o 
   6   1   4      422.67      469.79      5.89 o 
   7   1   4       73.50       72.58      3.27 o 
   8   1   4       12.58       11.13      2.24 o 
   9   1   4       68.44       70.29      4.08 o 
  10   1   4        2.31        2.50      2.30 o 
  11   1   4        2.92        4.35      2.91 o 
  12   1   4       34.28       25.97      4.69 o 
  13   1   4        0.04        5.49      3.65 o 
 -16   2   4        1.72        2.16      2.15 o 
 -15   2   4       97.78       84.37      4.90 o 
 -14   2   4      172.66      165.96      5.70 o 
 -13   2   4      124.13      123.23      4.90 o 
 -12   2   4      319.68      286.96      6.89 o 
 -11   2   4        1.61        2.81      1.25 o 
 -10   2   4      211.06      199.41      7.69 o 
  -9   2   4        1.14        1.54      1.22 o 
  -8   2   4       68.08       74.93      3.97 o 
  -7   2   4      208.70      253.28      5.95 o 
  -6   2   4      501.13      519.22      6.32 o 
  -5   2   4     2743.92     2925.37     21.50 o 
  -4   2   4      543.01      561.70      5.54 o 
  -3   2   4      269.42      231.69      3.00 o 
  -2   2   4       72.62       50.29      1.46 o 
  -1   2   4      330.07      275.06      3.79 o 
   0   2   4      372.06      455.07      4.90 o 
   1   2   4      428.16      408.14      5.70 o 
   2   2   4       20.26       18.38      1.22 o 
   3   2   4      862.21      931.54      8.41 o 
   4   2   4       22.90       21.71      1.67 o 
   5   2   4      180.75      184.65      3.20 o 
   6   2   4        2.88        3.12      0.73 o 
   7   2   4       11.59       13.08      1.47 o 
   8   2   4       16.71       16.70      2.78 o 
   9   2   4      225.46      230.49      5.24 o 
  10   2   4        5.68        2.86      1.86 o 
  11   2   4        0.02        0.06      1.76 o 
  12   2   4       30.85       24.96      6.14 o 
  13   2   4       27.96       44.25      6.32 o 
 -16   3   4        3.23        2.50      2.40 o 
 -15   3   4      164.20      162.61      6.19 o 
 -14   3   4        4.63        3.71      1.80 o 
 -13   3   4       95.21       84.55      4.37 o 
 -12   3   4       51.82       56.20      3.99 o 
 -11   3   4       25.15       23.81      2.38 o 
 -10   3   4      195.37      188.85      4.74 o 
  -9   3   4      121.21      117.05      3.24 o 
  -8   3   4      371.31      380.91      5.84 o 
  -7   3   4       35.74       34.71      1.46 o 
  -6   3   4      579.40      583.73      6.13 o 
  -5   3   4        0.01        1.22      0.52 o 
  -4   3   4       50.28       62.38      2.01 o 
  -3   3   4       74.57       77.56      2.22 o 
  -2   3   4      347.38      361.75      5.91 o 
  -1   3   4      128.57      151.77      2.54 o 
   0   3   4      886.32     1007.18      8.71 o 
   1   3   4      620.56      635.14      6.19 o 
   2   3   4     1200.16     1281.92     15.78 o 
   3   3   4     3538.23     3694.74     30.41 o 
   4   3   4        7.21        9.76      0.99 o 
   5   3   4       49.65       43.65      1.74 o 
   6   3   4       81.00       90.25      4.21 o 
   7   3   4      110.69      103.01      3.33 o 
   8   3   4       48.65       49.43      2.75 o 
   9   3   4       26.69       27.58      2.29 o 
  10   3   4      104.56      104.77      4.71 o 
  11   3   4      106.40      108.60      6.06 o 
  12   3   4       36.12       51.08      9.43 o 
  13   3   4       22.76       22.77      8.93 o 
 -16   4   4        0.02        2.55      2.33 o 
 -15   4   4       14.23       13.97      2.72 o 
 -14   4   4      104.29      104.81      5.15 o 
 -13   4   4        0.78        0.65      1.51 o 
 -12   4   4       22.98       26.34      2.65 o 
 -11   4   4      132.14      115.72      8.37 o 
 -10   4   4      758.80      760.70      9.96 o 
  -9   4   4        5.70        3.50      1.07 o 
  -8   4   4      157.08      154.18      5.34 o 
  -7   4   4       18.80       14.22      1.11 o 
  -6   4   4      241.61      238.36      3.67 o 
  -5   4   4      666.01      713.05      7.21 o 
  -4   4   4     1659.75     1775.22     14.33 o 
  -3   4   4     1180.64     1260.00     10.69 o 
  -2   4   4      280.31      239.92      4.41 o 
  -1   4   4       10.21        6.52      0.91 o 
   0   4   4       13.49        7.94      0.72 o 
   1   4   4      182.72      203.27      3.10 o 
   2   4   4      410.77      418.64      5.37 o 
   3   4   4     1697.58     1777.43     14.76 o 
   4   4   4      464.05      489.15      6.10 o 
   5   4   4     2132.35     2146.66     20.25 o 
   6   4   4       56.57       53.64      2.66 o 
   7   4   4      309.85      312.92      6.02 o 
   8   4   4      250.73      240.45      5.42 o 
   9   4   4      374.09      369.64      7.75 o 
  10   4   4      172.92      182.97      5.89 o 
  11   4   4       81.94       96.62      5.91 o 
  12   4   4       41.69       42.51      8.49 o 
 -15   5   4       43.88       50.39      4.30 o 
 -14   5   4       65.29       69.78      4.58 o 
 -13   5   4       21.02       21.28      3.01 o 
 -12   5   4      167.64      157.30      6.24 o 
 -11   5   4       49.59       44.92      2.76 o 
 -10   5   4        1.66        1.59      1.11 o 
  -9   5   4     1189.81     1127.38     12.90 o 
  -8   5   4       85.86       97.07      3.17 o 
  -7   5   4        7.71        6.80      0.97 o 
  -6   5   4       23.03       22.92      1.38 o 
  -5   5   4      298.73      332.90      4.55 o 
  -4   5   4      601.79      613.27      6.50 o 
  -3   5   4        0.37        0.19      0.62 o 
  -2   5   4      275.14      263.07      5.03 o 
  -1   5   4      105.90       95.35      2.59 o 
   0   5   4       77.92       81.43      2.52 o 
   1   5   4       12.34       10.76      0.93 o 
   2   5   4       62.96       70.16      2.05 o 
   3   5   4      551.77      578.13      7.95 o 
   4   5   4      737.72      763.21      9.54 o 
   5   5   4       28.23       32.35      2.21 o 
   6   5   4      299.61      320.91      6.29 o 
   7   5   4       20.83       23.76      2.59 o 
   8   5   4      235.08      224.63      5.47 o 
   9   5   4        0.03        1.83      1.42 o 
  10   5   4       10.94        8.30      2.04 o 
  11   5   4        2.39        1.04      2.01 o 
  12   5   4        4.52        1.44      3.48 o 
 -14   6   4       48.71       47.08      4.85 o 
 -13   6   4       77.71       83.19      6.81 o 
 -12   6   4        3.17        3.80      2.06 o 
 -11   6   4      106.39      122.25      4.84 o 
 -10   6   4      530.68      506.50      9.45 o 
  -9   6   4        2.31       -0.75      1.15 o 
  -8   6   4      289.58      248.78      6.05 o 
  -7   6   4     1064.34     1037.95     15.52 o 
  -6   6   4      217.62      200.11      4.36 o 
  -5   6   4      219.22      226.63      4.56 o 
  -4   6   4       22.75       28.05      1.86 o 
  -3   6   4      339.63      344.19      6.36 o 
  -2   6   4      346.59      348.10      6.38 o 
  -1   6   4        9.93        6.55      1.04 o 
   0   6   4      125.68      118.46      3.14 o 
   1   6   4      171.14      175.69      3.89 o 
   2   6   4       13.85       11.30      1.31 o 
   3   6   4        2.11        1.75      1.01 o 
   4   6   4       20.87       28.45      2.50 o 
   5   6   4        3.94        1.24      1.23 o 
   6   6   4      865.28      868.24     13.00 o 
   7   6   4        0.16        1.50      1.36 o 
   8   6   4       14.93       17.00      2.32 o 
   9   6   4        0.70       -0.38      1.66 o 
  10   6   4       21.35       19.22      3.24 o 
  11   6   4       40.59       41.69      4.28 o 
 -14   7   4      231.77      271.21      9.50 o 
 -13   7   4      124.32      128.76      6.74 o 
 -12   7   4       46.49       38.07      4.63 o 
 -11   7   4       21.49       19.56      2.61 o 
 -10   7   4       28.02       36.60      3.18 o 
  -9   7   4        2.46        3.48      1.62 o 
  -8   7   4      236.28      234.88      7.75 o 
  -7   7   4      298.23      301.35      7.73 o 
  -6   7   4     1072.52     1011.09     13.93 o 
  -5   7   4       25.23       30.37      2.16 o 
  -4   7   4       66.38       72.77      2.88 o 
  -3   7   4        7.47        7.36      1.44 o 
  -2   7   4      408.33      412.50      7.54 o 
  -1   7   4       12.84       10.03      1.34 o 
   0   7   4       31.69       27.66      1.97 o 
   1   7   4        0.39        0.20      0.90 o 
   2   7   4        3.95        3.51      1.05 o 
   3   7   4       14.72       14.79      1.88 o 
   4   7   4       22.75       17.01      2.11 o 
   5   7   4        6.66        2.86      1.51 o 
   6   7   4        3.19       -0.09      1.39 o 
   7   7   4       12.07        7.54      2.75 o 
   8   7   4        0.99       -0.10      1.64 o 
   9   7   4       26.42       27.16      3.60 o 
  10   7   4        6.29        7.36      3.26 o 
 -13   8   4       18.70       24.68      5.01 o 
 -12   8   4       14.08       12.76      3.04 o 
 -11   8   4      187.97      180.83      7.19 o 
 -10   8   4        0.08       -1.58      1.58 o 
  -9   8   4       75.43       86.49      4.47 o 
  -8   8   4        7.86       10.95      2.44 o 
  -7   8   4      194.08      207.09      6.71 o 
  -6   8   4        9.36        9.22      1.51 o 
  -5   8   4      158.96      139.42      4.05 o 
  -4   8   4      112.24      106.45      4.15 o 
  -3   8   4      337.56      327.43      9.01 o 
  -2   8   4       26.30       22.38      2.54 o 
  -1   8   4     1149.08     1124.43     17.65 o 
   0   8   4       97.91       91.21      3.32 o 
   1   8   4        0.48        0.57      1.00 o 
   2   8   4       91.45       88.92      4.31 o 
   3   8   4        5.84        5.52      1.75 o 
   4   8   4        3.53        1.65      1.34 o 
   5   8   4        2.32        1.92      1.51 o 
   6   8   4        3.86        6.35      1.88 o 
   7   8   4       68.81       70.16      4.32 o 
   8   8   4        0.69       -0.68      1.89 o 
   9   8   4       14.05       12.10      2.82 o 
 -12   9   4      194.67      217.54      8.72 o 
 -11   9   4       27.11       30.54      5.36 o 
 -10   9   4       24.69       29.74      3.73 o 
  -9   9   4      133.51      148.65      6.69 o 
  -8   9   4       31.43       40.46      5.86 o 
  -7   9   4        0.20       -1.60      1.62 o 
  -6   9   4        1.51        1.65      1.35 o 
  -5   9   4      120.01      123.11      4.70 o 
  -4   9   4      226.12      229.23      6.24 o 
  -3   9   4      146.18      148.93      5.05 o 
  -2   9   4      403.77      400.76      8.36 o 
  -1   9   4       49.20       49.41      3.31 o 
   0   9   4       46.51       39.72      3.02 o 
   1   9   4       50.40       50.99      3.41 o 
   2   9   4       33.86       33.92      3.42 o 
   3   9   4       82.72       91.56      6.05 o 
   4   9   4       34.68       34.78      3.68 o 
   5   9   4       30.14       30.11      3.54 o 
   6   9   4        2.49        1.39      1.88 o 
   7   9   4       68.04       60.39      8.22 o 
   8   9   4        0.02       -0.51      2.45 o 
 -10  10   4      167.45      201.54      9.72 o 
  -9  10   4       15.71       17.79      3.09 o 
  -8  10   4        0.89       -0.50      1.93 o 
  -7  10   4        8.86        3.82      2.05 o 
  -6  10   4      168.88      179.30      7.10 o 
  -5  10   4       45.43       44.68      4.60 o 
  -4  10   4      199.13      203.25      6.26 o 
  -3  10   4        3.52        1.34      1.45 o 
  -2  10   4        0.22       -0.71      1.32 o 
  -1  10   4      374.68      387.41      8.64 o 
   0  10   4       24.45       26.48      2.71 o 
   1  10   4        2.97        2.56      1.54 o 
   2  10   4       11.35       12.60      2.45 o 
   3  10   4       11.02       12.36      2.85 o 
   4  10   4       19.25       17.45      3.07 o 
   5  10   4      282.60      295.79      9.56 o 
   6  10   4        0.61       -0.25      3.06 o 
   7  10   4       91.00      111.90     15.91 o 
  -8  11   4       67.99       82.35      6.06 o 
  -7  11   4       25.86       24.26      4.67 o 
  -6  11   4        3.80        3.97      2.26 o 
  -5  11   4        1.06       -0.46      1.36 o 
  -4  11   4       17.48       16.39      2.58 o 
  -3  11   4       36.22       28.26      3.09 o 
  -2  11   4        3.51        2.39      1.82 o 
  -1  11   4      113.93      107.60      5.24 o 
   0  11   4        0.80        2.24      1.94 o 
   1  11   4       30.79       40.81      4.40 o 
   2  11   4       44.72       33.61      4.22 o 
   3  11   4        1.40        3.20      2.06 o 
   4  11   4       84.65       86.61      6.10 o 
  -4  12   4       12.84        7.74      2.38 o 
  -3  12   4        6.27        5.10      2.10 o 
  -2  12   4       11.76       10.34      2.28 o 
  -1  12   4       21.44       21.70      3.54 o 
   0  12   4      246.68      268.13      9.44 o 
   1  12   4      310.65      351.65     14.82 o 
 -17   1   5       28.46       29.73      3.72 o 
 -16   1   5       71.89       71.20      4.85 o 
 -15   1   5       49.34       46.23      3.83 o 
 -14   1   5        3.70        1.72      1.94 o 
 -13   1   5       47.77       44.51      3.33 o 
 -12   1   5        5.98        2.59      1.28 o 
 -11   1   5      157.00      149.72      4.67 o 
 -10   1   5       10.53       11.03      1.63 o 
  -9   1   5      175.13      166.94      3.44 o 
  -8   1   5        0.88        0.86      0.63 o 
  -7   1   5        0.34       -0.52      0.52 o 
  -6   1   5     1628.28     1842.45     14.50 o 
  -5   1   5      242.47      236.82      3.19 o 
  -4   1   5       70.74       73.02      1.66 o 
  -3   1   5      249.64      269.58      3.38 o 
  -2   1   5        0.70        1.37      0.46 o 
  -1   1   5       84.94      101.65      1.86 o 
   0   1   5       45.31       46.96      1.20 o 
   1   1   5      653.06      656.67      8.05 o 
   2   1   5      118.00      112.40      2.63 o 
   3   1   5       36.40       47.81      1.92 o 
   4   1   5       92.55       95.83      2.08 o 
   5   1   5      111.47       92.28      2.82 o 
   6   1   5      169.62      164.63      3.93 o 
   7   1   5        0.13        0.55      0.88 o 
   8   1   5      309.14      339.41      7.51 o 
   9   1   5       68.48       65.58      3.86 o 
  10   1   5        7.39        7.30      1.65 o 
  11   1   5       43.24       48.10      5.78 o 
  12   1   5       23.36       23.75      4.82 o 
 -16   2   5       14.87        9.63      2.65 o 
 -15   2   5      153.19      141.37      6.79 o 
 -14   2   5       26.36       28.90      3.89 o 
 -13   2   5       81.28       74.62      4.15 o 
 -12   2   5      184.56      167.22      5.27 o 
 -11   2   5      159.03      158.88      4.90 o 
 -10   2   5       12.26       11.87      1.72 o 
  -9   2   5      230.90      222.07      5.86 o 
  -8   2   5      198.37      186.40      3.73 o 
  -7   2   5       25.94       21.18      1.39 o 
  -6   2   5      179.97      210.51      3.83 o 
  -5   2   5      204.82      196.90      3.64 o 
  -4   2   5     1064.06     1231.59     10.37 o 
  -3   2   5       32.13       40.47      1.91 o 
  -2   2   5     1361.47     1533.11     14.93 o 
  -1   2   5      322.03      339.60      3.94 o 
   0   2   5      237.63      224.70      3.89 o 
   1   2   5      201.21      178.00      3.33 o 
   2   2   5      926.55     1018.15     10.56 o 
   3   2   5        6.41        2.58      0.77 o 
   4   2   5       32.46       30.40      1.82 o 
   5   2   5        6.99        8.17      1.33 o 
   6   2   5        6.29        6.08      1.19 o 
   7   2   5      251.64      242.64      5.14 o 
   8   2   5       23.25       22.45      2.34 o 
   9   2   5       67.03       65.05      3.83 o 
  10   2   5        3.67        2.47      2.37 o 
  11   2   5      326.82      342.29     10.11 o 
  12   2   5       40.60       28.84      5.42 o 
 -16   3   5       50.29       45.92      4.17 o 
 -15   3   5       11.32       11.96      2.39 o 
 -14   3   5        5.19        4.75      1.77 o 
 -13   3   5        0.53       -0.33      1.32 o 
 -12   3   5        6.90        2.41      1.43 o 
 -11   3   5       23.86       22.71      2.34 o 
 -10   3   5       29.19       25.19      1.89 o 
  -9   3   5      125.39       97.30      2.94 o 
  -8   3   5      268.29      272.53      4.84 o 
  -7   3   5       41.44       58.13      1.63 o 
  -6   3   5       78.80       74.69      1.88 o 
  -5   3   5     1756.23     1932.92     16.83 o 
  -4   3   5       90.26       96.89      2.10 o 
  -3   3   5     1674.33     1835.44     16.16 o 
  -2   3   5      268.69      286.75      3.98 o 
  -1   3   5      735.73      805.31      8.07 o 
   0   3   5      289.32      313.24      3.87 o 
   1   3   5      174.04      186.64      3.90 o 
   2   3   5      248.07      246.16      4.32 o 
   3   3   5      291.97      275.15      4.82 o 
   4   3   5      110.22      116.54      3.20 o 
   5   3   5        0.21       -0.54      0.80 o 
   6   3   5      339.72      321.48      5.94 o 
   7   3   5      115.14      117.84      3.72 o 
   8   3   5       32.40       30.13      2.32 o 
   9   3   5        5.10        1.77      1.60 o 
  10   3   5      159.56      158.34      6.94 o 
  11   3   5        1.53       -2.58      3.31 o 
  12   3   5       59.89       62.65      7.24 o 
 -16   4   5        2.36        1.39      2.27 o 
 -15   4   5        0.02        2.10      1.91 o 
 -14   4   5       29.04       28.77      3.09 o 
 -13   4   5      104.84      113.72      5.04 o 
 -12   4   5      128.16      128.72      4.86 o 
 -11   4   5       10.47        6.03      1.55 o 
 -10   4   5      191.86      176.54      6.58 o 
  -9   4   5       68.72       69.50      2.78 o 
  -8   4   5       11.70        8.68      1.24 o 
  -7   4   5       16.96       14.68      1.77 o 
  -6   4   5        0.90        0.97      0.58 o 
  -5   4   5      112.89      102.50      2.32 o 
  -4   4   5      725.85      809.66      8.38 o 
  -3   4   5        2.36        0.15      0.57 o 
  -2   4   5      299.16      314.14      4.28 o 
  -1   4   5        0.65       -0.25      0.47 o 
   0   4   5       16.52       21.57      1.13 o 
   1   4   5      393.94      397.45      5.15 o 
   2   4   5      738.47      793.22      7.86 o 
   3   4   5       48.63       48.36      2.26 o 
   4   4   5      180.84      200.55      4.39 o 
   5   4   5       96.27       90.81      3.17 o 
   6   4   5      412.31      425.06      7.15 o 
   7   4   5      251.73      248.22      5.51 o 
   8   4   5      483.34      462.12      8.06 o 
   9   4   5        9.67        7.19      1.65 o 
  10   4   5        1.12       -0.93      3.89 o 
  11   4   5       21.47       11.44      4.11 o 
  12   4   5       90.46      105.11     11.81 o 
 -15   5   5      348.41      376.97     10.61 o 
 -14   5   5       43.20       46.72      3.86 o 
 -13   5   5      151.90      161.02      5.68 o 
 -12   5   5       27.81       26.69      2.80 o 
 -11   5   5      188.81      188.52      5.61 o 
 -10   5   5       29.49       20.78      1.92 o 
  -9   5   5      127.71      125.85      4.00 o 
  -8   5   5     1061.18     1107.80     12.45 o 
  -7   5   5      154.55      138.62      3.00 o 
  -6   5   5       32.03       41.27      1.75 o 
  -5   5   5      163.67      154.83      2.95 o 
  -4   5   5      101.35       96.89      2.77 o 
  -3   5   5      294.93      326.40      5.86 o 
  -2   5   5      200.64      213.38      4.58 o 
  -1   5   5      262.69      291.58      4.88 o 
   0   5   5       13.98       14.19      1.01 o 
   1   5   5        2.85        2.28      0.68 o 
   2   5   5      331.48      316.60      5.34 o 
   3   5   5      426.71      444.96      6.83 o 
   4   5   5      912.66      890.16     10.92 o 
   5   5   5     3089.42     3079.08     35.40 o 
   6   5   5       99.59       96.58      4.02 o 
   7   5   5      300.19      278.83      6.86 o 
   8   5   5       42.32       35.78      4.19 o 
   9   5   5        0.50        0.35      1.53 o 
  10   5   5        5.21        3.78      2.14 o 
  11   5   5       24.55       22.20      3.48 o 
 -15   6   5       45.73       38.24      4.55 o 
 -14   6   5       57.42       60.24      5.22 o 
 -13   6   5       47.58       44.22      9.19 o 
 -12   6   5      412.62      449.38     11.54 o 
 -11   6   5        4.19        1.05      1.44 o 
 -10   6   5        3.93        2.03      1.57 o 
  -9   6   5      450.07      430.36      8.46 o 
  -8   6   5       17.58       16.87      2.05 o 
  -7   6   5       72.35       68.97      2.69 o 
  -6   6   5      425.34      437.58      6.82 o 
  -5   6   5       23.62       16.07      2.51 o 
  -4   6   5       77.57       62.36      2.77 o 
  -3   6   5        3.49        4.55      1.09 o 
  -2   6   5      109.43      114.22      3.58 o 
  -1   6   5        2.31        0.54      0.83 o 
   0   6   5      500.49      488.99      7.07 o 
   1   6   5      974.31      941.07     18.95 o 
   2   6   5        8.50        6.87      1.46 o 
   3   6   5       11.52       12.20      1.78 o 
   4   6   5       53.54       37.50      2.85 o 
   5   6   5        4.42        2.20      1.68 o 
   6   6   5      165.85      157.10      5.17 o 
   7   6   5      590.00      599.11     10.84 o 
   8   6   5      430.69      410.36      9.01 o 
   9   6   5        0.31       -1.85      1.85 o 
  10   6   5       16.84       11.46      2.59 o 
 -14   7   5       59.16       44.93      7.81 o 
 -13   7   5      193.90      196.16      7.75 o 
 -12   7   5       18.56       21.90      3.44 o 
 -11   7   5        6.81        4.96      1.78 o 
 -10   7   5      184.01      193.66      5.93 o 
  -9   7   5      318.15      331.37      7.69 o 
  -8   7   5       22.83       29.54      4.16 o 
  -7   7   5     1077.57     1055.09     14.60 o 
  -6   7   5      141.33      131.25      3.83 o 
  -5   7   5      185.35      185.72      4.48 o 
  -4   7   5       21.87       19.57      2.01 o 
  -3   7   5      170.77      175.11      5.19 o 
  -2   7   5       14.56       12.12      2.06 o 
  -1   7   5     1098.62     1084.10     12.44 o 
   0   7   5        0.11        0.58      0.90 o 
   1   7   5       36.89       31.02      3.18 o 
   2   7   5        6.61        4.27      1.65 o 
   3   7   5      129.01      140.52      5.30 o 
   4   7   5        5.15        1.73      1.36 o 
   5   7   5      173.78      150.37      5.09 o 
   6   7   5        7.27        8.66      2.05 o 
   7   7   5        3.70        7.40      1.82 o 
   8   7   5       76.96       64.96      4.25 o 
   9   7   5       11.89       10.03      2.99 o 
  10   7   5       15.94       13.36      3.00 o 
 -13   8   5        9.67        9.36      3.00 o 
 -12   8   5        7.99       10.75      2.68 o 
 -11   8   5       46.87       52.93      3.96 o 
 -10   8   5       57.77       55.90      3.97 o 
  -9   8   5       77.60       69.00      4.51 o 
  -8   8   5      543.63      545.55     10.34 o 
  -7   8   5       62.21       62.36      3.79 o 
  -6   8   5      286.91      279.76      5.95 o 
  -5   8   5        0.07       -0.64      1.13 o 
  -4   8   5     1110.22     1090.15     14.80 o 
  -3   8   5        0.25        0.37      1.15 o 
  -2   8   5     1013.81      958.68     11.96 o 
  -1   8   5      121.16      131.04      4.18 o 
   0   8   5       14.27       10.19      1.49 o 
   1   8   5        0.17       -0.18      1.10 o 
   2   8   5        8.29        5.42      1.56 o 
   3   8   5        0.05       -0.21      1.09 o 
   4   8   5        7.67        5.28      1.63 o 
   5   8   5        7.19        9.34      1.95 o 
   6   8   5        6.67        5.56      1.80 o 
   7   8   5       29.98       20.86      2.74 o 
   8   8   5        1.97        3.07      2.42 o 
   9   8   5       18.26       23.47      3.83 o 
 -12   9   5        2.19        7.30      3.59 o 
 -11   9   5      120.53      116.07      6.63 o 
 -10   9   5        0.21        2.35      2.14 o 
  -9   9   5        9.25        6.31      2.35 o 
  -8   9   5       80.25       78.71      5.25 o 
  -7   9   5        1.32        1.02      1.83 o 
  -6   9   5      302.10      303.62      8.86 o 
  -5   9   5      451.51      476.50      9.47 o 
  -4   9   5      109.49      103.88      6.23 o 
  -3   9   5      713.74      726.26     11.96 o 
  -2   9   5        0.01       -0.62      1.15 o 
  -1   9   5       16.35        9.74      1.79 o 
   0   9   5        5.09        2.48      2.10 o 
   1   9   5      175.24      172.18      6.50 o 
   2   9   5        2.09        0.71      2.47 o 
   3   9   5      217.34      229.29      8.80 o 
   4   9   5        0.02       -0.78      2.28 o 
   5   9   5       40.87       47.22      4.35 o 
   6   9   5        6.17        3.86      2.34 o 
   7   9   5        0.02        1.15      1.87 o 
 -10  10   5       34.07       38.04      4.23 o 
  -9  10   5      278.51      287.66      9.53 o 
  -8  10   5        1.44       -0.96      2.48 o 
  -7  10   5       16.15       17.66      2.84 o 
  -6  10   5        0.05        1.53      1.84 o 
  -5  10   5       34.16       36.30      3.20 o 
  -4  10   5       10.51        8.90      1.95 o 
  -3  10   5      110.70      102.79      4.84 o 
  -2  10   5       90.53       84.39      4.52 o 
  -1  10   5        3.16        3.32      2.13 o 
   0  10   5       13.39       11.22      2.43 o 
   1  10   5        1.38        1.13      2.08 o 
   2  10   5        0.74        0.22      1.76 o 
   3  10   5      171.19      216.03      7.98 o 
   4  10   5       43.58       33.34      4.73 o 
   5  10   5       15.51       18.48      3.30 o 
   6  10   5        2.77        7.50      2.69 o 
  -8  11   5       37.64       41.50      4.99 o 
  -7  11   5      140.11      144.83      7.30 o 
  -6  11   5       26.18       17.91      3.09 o 
  -5  11   5        3.41        4.61      2.13 o 
  -4  11   5        7.92        5.27      1.94 o 
  -3  11   5        3.83        5.96      1.98 o 
  -2  11   5        0.46        0.25      2.84 o 
  -1  11   5       13.43       12.46      2.62 o 
   0  11   5        0.26        1.70      1.96 o 
   1  11   5      340.23      374.94     10.90 o 
   2  11   5        0.95        0.62      1.98 o 
   3  11   5       33.18       27.48      3.68 o 
  -2  12   5       11.65       11.07      2.66 o 
 -17   0   6        0.57        0.81      3.34 o 
 -16   0   6        1.72        2.96      2.84 o 
 -15   0   6       20.11       13.28      3.20 o 
 -14   0   6        0.76        1.29      2.19 o 
 -13   0   6      920.35      785.50     40.48 o 
 -12   0   6        0.76       -1.23      1.65 o 
 -11   0   6      456.91      446.98     12.94 o 
 -10   0   6        2.32       -1.06      1.43 o 
  -9   0   6      908.42      873.02     16.64 o 
  -8   0   6      286.68      265.26      5.01 o 
  -7   0   6      690.49      712.03     16.26 o 
  -6   0   6       77.74       81.14      2.66 o 
  -5   0   6      302.09      310.26      5.63 o 
  -4   0   6      850.49      893.77     13.11 o 
  -3   0   6     5113.16     5420.31     65.31 o 
  -2   0   6      101.03       87.62      3.98 o 
  -1   0   6     2173.83     2437.97     25.98 o 
   0   0   6     1109.05     1202.48     14.38 o 
   1   0   6      153.47      131.91      3.14 o 
   2   0   6      250.67      250.19      5.41 o 
   3   0   6      139.23      149.32      3.65 o 
   4   0   6      990.68     1061.00     14.86 o 
   5   0   6      295.06      318.81     12.59 o 
   6   0   6       46.18       45.54      4.40 o 
   7   0   6        4.86        6.00      2.07 o 
   8   0   6       11.81        5.07      2.42 o 
   9   0   6      144.79      160.84      7.80 o 
  10   0   6      132.97      132.71      9.10 o 
  11   0   6      150.84      123.24     12.72 o 
  12   0   6        4.43       10.31      5.45 o 
 -17   1   6       41.58       40.98      4.09 o 
 -16   1   6        4.79        3.18      2.08 o 
 -15   1   6        0.66       -0.48      1.67 o 
 -14   1   6      149.84      125.70      5.24 o 
 -13   1   6      282.85      276.53      7.02 o 
 -12   1   6        2.81        5.29      1.51 o 
 -11   1   6     1038.94     1009.70     13.93 o 
 -10   1   6      407.36      356.22      8.19 o 
  -9   1   6       43.59       36.25      2.50 o 
  -8   1   6       39.53       46.68      2.67 o 
  -7   1   6      246.72      243.44      4.13 o 
  -6   1   6     1584.38     1667.23     13.59 o 
  -5   1   6     1339.17     1458.75     12.10 o 
  -4   1   6      143.62      176.34      2.84 o 
  -3   1   6       49.35       33.81      1.55 o 
  -2   1   6     1240.16     1326.11     13.28 o 
  -1   1   6      231.72      243.05      3.28 o 
   0   1   6      224.64      232.79      3.34 o 
   1   1   6     1676.51     1757.73     16.87 o 
   2   1   6        7.48        8.82      1.05 o 
   3   1   6      225.15      223.40      4.18 o 
   4   1   6      231.54      248.10      7.12 o 
   5   1   6       62.52       63.86      2.59 o 
   6   1   6      112.91      102.77      4.06 o 
   7   1   6        5.49        4.66      1.51 o 
   8   1   6       12.53       10.31      1.86 o 
   9   1   6        0.01        1.42      1.44 o 
  10   1   6        9.65        9.64      3.07 o 
  11   1   6        3.46        5.93      3.26 o 
  12   1   6        7.84        3.62      6.57 o 
 -17   2   6        2.37       -0.28      2.30 o 
 -16   2   6       48.64       40.00      3.84 o 
 -15   2   6        2.56        1.43      1.66 o 
 -14   2   6       72.37       70.60      4.28 o 
 -13   2   6      102.31       81.82      4.31 o 
 -12   2   6       16.05       14.45      2.14 o 
 -11   2   6        1.86        3.31      1.34 o 
 -10   2   6        7.68        7.01      1.41 o 
  -9   2   6       73.10       71.82      2.76 o 
  -8   2   6       60.27       46.85      2.08 o 
  -7   2   6      292.70      308.15      4.27 o 
  -6   2   6      179.25      221.05      3.37 o 
  -5   2   6       69.05       76.98      1.92 o 
  -4   2   6      674.53      637.77      7.56 o 
  -3   2   6      689.28      749.59      8.82 o 
  -2   2   6      546.28      612.13      6.70 o 
  -1   2   6     1011.84     1103.56      9.61 o 
   0   2   6      958.03      933.56      9.80 o 
   1   2   6        5.07       11.25      1.10 o 
   2   2   6        4.01        0.63      0.88 o 
   3   2   6      751.29      779.17      9.31 o 
   4   2   6      152.32      160.79      3.83 o 
   5   2   6      264.33      257.02      5.09 o 
   6   2   6        2.90        3.93      1.07 o 
   7   2   6      246.68      248.21      6.49 o 
   8   2   6      883.06      903.18     18.19 o 
   9   2   6      231.69      257.66      7.07 o 
  10   2   6       10.23       10.07      3.10 o 
  11   2   6        3.71        4.33      2.06 o 
 -16   3   6      313.57      357.81      9.41 o 
 -15   3   6        0.38        1.41      1.69 o 
 -14   3   6       27.52       27.85      7.09 o 
 -13   3   6      234.15      224.43      6.44 o 
 -12   3   6      225.02      195.11      5.73 o 
 -11   3   6      748.94      699.05     11.16 o 
 -10   3   6      923.81      861.26     10.56 o 
  -9   3   6       95.08       92.09      3.26 o 
  -8   3   6        0.47        0.54      0.79 o 
  -7   3   6       18.15       12.87      0.98 o 
  -6   3   6      109.70      111.14      2.75 o 
  -5   3   6       66.04       56.25      1.79 o 
  -4   3   6      104.45       99.99      2.67 o 
  -3   3   6      564.39      591.41      7.78 o 
  -2   3   6      212.34      214.29      4.96 o 
  -1   3   6       87.34       68.03      2.22 o 
   0   3   6        8.56       11.54      0.90 o 
   1   3   6       91.38       76.29      2.41 o 
   2   3   6        6.07        4.38      0.90 o 
   3   3   6      355.11      356.35      5.86 o 
   4   3   6       12.79       11.87      1.73 o 
   5   3   6      431.78      418.79      6.91 o 
   6   3   6      373.91      366.73      6.96 o 
   7   3   6       22.95       17.19      1.86 o 
   8   3   6        4.92        2.88      1.78 o 
   9   3   6       46.62       41.59      3.45 o 
  10   3   6      412.10      453.07     12.43 o 
  11   3   6        3.52        1.34      2.06 o 
 -16   4   6       72.99       67.24      5.01 o 
 -15   4   6        3.96        5.22      2.19 o 
 -14   4   6        0.07        2.87      1.86 o 
 -13   4   6      267.28      263.15      7.05 o 
 -12   4   6        2.68        4.35      1.78 o 
 -11   4   6      404.75      394.78      8.06 o 
 -10   4   6      742.88      717.08      9.65 o 
  -9   4   6       75.58       74.80      2.89 o 
  -8   4   6       75.76       67.52      2.63 o 
  -7   4   6       26.89       30.57      1.47 o 
  -6   4   6       44.76       54.46      1.89 o 
  -5   4   6      329.82      334.19      4.59 o 
  -4   4   6      118.90      133.97      3.16 o 
  -3   4   6      877.83      904.14      9.39 o 
  -2   4   6      566.70      560.48      6.63 o 
  -1   4   6      642.37      640.46      6.76 o 
   0   4   6      210.46      220.35      4.22 o 
   1   4   6      490.40      518.66      7.04 o 
   2   4   6      231.28      211.22      4.33 o 
   3   4   6      119.78      108.40      3.24 o 
   4   4   6        2.45        1.41      1.22 o 
   5   4   6       66.97       62.39      2.98 o 
   6   4   6       29.27       23.92      2.12 o 
   7   4   6      172.74      168.93      4.71 o 
   8   4   6       34.53       37.28      3.18 o 
   9   4   6       33.11       33.74      3.17 o 
  10   4   6       24.01       20.34      4.41 o 
  11   4   6       17.82       19.14      3.41 o 
 -15   5   6        0.40        5.30      2.72 o 
 -14   5   6        2.39        1.23      1.80 o 
 -13   5   6       57.09       52.92      4.39 o 
 -12   5   6      450.08      438.42      9.06 o 
 -11   5   6       98.15       99.13      4.29 o 
 -10   5   6       82.55       91.16      3.39 o 
  -9   5   6       36.03       34.05      2.26 o 
  -8   5   6        6.68        4.60      1.16 o 
  -7   5   6       49.52       54.11      2.03 o 
  -6   5   6       16.34       12.80      1.48 o 
  -5   5   6      295.60      292.93      5.16 o 
  -4   5   6       31.14       33.43      2.14 o 
  -3   5   6      160.95      161.98      4.04 o 
  -2   5   6      343.11      370.21      6.36 o 
  -1   5   6       13.19       11.23      1.22 o 
   0   5   6      250.67      232.16      4.33 o 
   1   5   6      398.72      381.43      7.23 o 
   2   5   6       38.43       39.00      2.23 o 
   3   5   6      192.01      189.41      4.88 o 
   4   5   6      671.23      680.61     10.49 o 
   5   5   6      154.44      148.83      4.20 o 
   6   5   6        6.17        2.98      1.23 o 
   7   5   6       34.27       30.74      2.51 o 
   8   5   6        1.13       -0.35      1.61 o 
   9   5   6        7.78        5.55      3.69 o 
  10   5   6       52.19       42.19      7.89 o 
 -15   6   6       20.49       19.07      3.57 o 
 -14   6   6       91.72       90.98      6.17 o 
 -13   6   6       31.41       24.48      3.48 o 
 -12   6   6       72.25       68.96      5.05 o 
 -11   6   6       45.07       37.57      3.06 o 
 -10   6   6       78.33       72.90      4.69 o 
  -9   6   6       37.99       36.40      2.93 o 
  -8   6   6      571.05      567.92     10.43 o 
  -7   6   6      169.01      163.40      4.97 o 
  -6   6   6       32.45       28.97      2.08 o 
  -5   6   6       61.87       63.04      2.76 o 
  -4   6   6       10.78       17.20      1.82 o 
  -3   6   6      332.38      341.99      7.95 o 
  -2   6   6        1.99        4.44      1.24 o 
  -1   6   6      827.57      871.30     10.45 o 
   0   6   6      884.59      767.52     11.31 o 
   1   6   6       32.17       38.13      2.79 o 
   2   6   6        5.06        2.92      1.19 o 
   3   6   6       16.75       15.22      2.04 o 
   4   6   6        4.68        2.63      1.36 o 
   5   6   6      435.69      442.96      8.98 o 
   6   6   6      175.20      155.93      5.36 o 
   7   6   6      615.77      625.84     11.48 o 
   8   6   6        3.21        6.14      1.97 o 
   9   6   6       30.51       25.91      4.57 o 
  10   6   6       10.17        5.53      3.54 o 
 -14   7   6        4.47        0.03      2.84 o 
 -13   7   6       10.14        7.97      2.57 o 
 -12   7   6       28.34       30.71      3.80 o 
 -11   7   6        0.04       -1.47      1.47 o 
 -10   7   6      121.93      130.84      5.03 o 
  -9   7   6      102.39      105.44      6.25 o 
  -8   7   6      158.17      153.11      5.25 o 
  -7   7   6      348.60      346.02      7.60 o 
  -6   7   6     1183.42     1217.50     13.99 o 
  -5   7   6       47.60       48.45      3.56 o 
  -4   7   6        7.28        4.53      1.76 o 
  -3   7   6        0.47        1.60      1.15 o 
  -2   7   6      987.86      925.20     15.99 o 
  -1   7   6      617.18      629.39      8.83 o 
   0   7   6     1060.08     1042.29     14.40 o 
   1   7   6       22.26       21.31      3.13 o 
   2   7   6      371.88      331.15      7.74 o 
   3   7   6      226.36      226.69      6.18 o 
   4   7   6       93.30       88.93      4.34 o 
   5   7   6       15.70       11.22      3.41 o 
   6   7   6       38.38       48.79      4.17 o 
   7   7   6      345.73      328.94      8.34 o 
   8   7   6       71.85       64.37      4.36 o 
   9   7   6       79.02       59.33      7.75 o 
 -13   8   6        5.27        8.32      2.97 o 
 -12   8   6       51.64       54.27      4.90 o 
 -11   8   6       43.33       52.16      3.97 o 
 -10   8   6       72.47       64.13      4.28 o 
  -9   8   6       36.06       40.59      5.00 o 
  -8   8   6        4.56        1.90      1.57 o 
  -7   8   6        3.37        3.60      1.54 o 
  -6   8   6       57.52       49.11      3.45 o 
  -5   8   6      866.76      879.16     13.07 o 
  -4   8   6       89.07       80.84      3.89 o 
  -3   8   6       83.96       82.28      3.42 o 
  -2   8   6      489.04      461.57      8.74 o 
  -1   8   6       29.13       30.51      3.33 o 
   0   8   6       20.18       14.01      1.98 o 
   1   8   6      135.34      119.70      4.50 o 
   2   8   6        5.19        4.05      1.39 o 
   3   8   6        0.03       -1.06      1.41 o 
   4   8   6        2.74        2.16      1.63 o 
   5   8   6       63.70       71.54      5.97 o 
   6   8   6       50.89       54.37      4.14 o 
   7   8   6        5.68        5.85      2.19 o 
   8   8   6       35.56       30.60      4.08 o 
 -12   9   6      268.17      311.86     29.87 o 
 -11   9   6       28.96       30.13      3.85 o 
 -10   9   6       19.41       16.41      3.15 o 
  -9   9   6       64.63       72.58      6.07 o 
  -8   9   6       30.08       31.80      3.17 o 
  -7   9   6        2.44        3.36      1.97 o 
  -6   9   6        0.18       -1.51      1.69 o 
  -5   9   6       46.83       45.64      3.43 o 
  -4   9   6      373.46      390.61      8.39 o 
  -3   9   6       82.21       71.65      3.53 o 
  -2   9   6       71.27       69.90      3.99 o 
  -1   9   6        2.39        0.03      1.83 o 
   0   9   6       44.41       35.53      3.48 o 
   1   9   6      106.86       92.84      4.58 o 
   2   9   6        5.24        5.54      1.73 o 
   3   9   6      105.94      100.85      5.00 o 
   4   9   6       35.76       36.31      4.21 o 
   5   9   6        1.93       -0.05      1.63 o 
   6   9   6       30.80       35.92      4.10 o 
 -10  10   6        5.50       10.51      2.94 o 
  -9  10   6        0.00       -1.77      1.77 o 
  -8  10   6        0.25        1.83      2.25 o 
  -7  10   6       10.15       12.76      2.65 o 
  -6  10   6        0.37       -0.26      1.81 o 
  -5  10   6        0.37        1.43      1.75 o 
  -4  10   6        0.05        0.94      1.48 o 
  -3  10   6        0.65        0.33      2.20 o 
  -2  10   6       43.63       41.85      4.01 o 
  -1  10   6       36.44       25.96      3.47 o 
   0  10   6        5.07        2.42      1.83 o 
   1  10   6       52.03       53.73      5.04 o 
   2  10   6      198.86      229.22      8.45 o 
   3  10   6       32.89       32.05      4.00 o 
   4  10   6       65.32       67.94      5.48 o 
   5  10   6        0.30        0.45      2.08 o 
  -7  11   6       52.46       62.74      5.51 o 
  -6  11   6       16.23       13.14      3.76 o 
  -5  11   6       12.63       11.47      2.63 o 
  -4  11   6        9.48        9.61      2.43 o 
  -3  11   6       37.49       37.76      4.20 o 
  -2  11   6        0.32        1.42      1.84 o 
  -1  11   6       10.84        7.29      2.48 o 
   0  11   6       23.72       22.90      3.45 o 
   1  11   6       93.55      106.53      6.60 o 
   2  11   6       11.33       10.39      2.87 o 
 -17   1   7      170.35      185.13      7.07 o 
 -16   1   7       12.51        8.03      2.34 o 
 -15   1   7        0.98       -1.53      1.53 o 
 -14   1   7       71.19       73.91      4.67 o 
 -13   1   7        0.00        0.92      1.34 o 
 -12   1   7        2.56        0.99      1.32 o 
 -11   1   7      950.96      839.64     12.45 o 
 -10   1   7       41.67       40.65      3.22 o 
  -9   1   7        0.53        0.21      0.92 o 
  -8   1   7        9.35        8.46      1.04 o 
  -7   1   7      266.43      254.75      3.78 o 
  -6   1   7      251.75      268.02      4.32 o 
  -5   1   7      264.34      272.26      3.89 o 
  -4   1   7       19.09       26.38      1.30 o 
  -3   1   7      778.91      876.64      9.99 o 
  -2   1   7       27.39       26.03      1.38 o 
  -1   1   7     1877.50     1937.30     15.44 o 
   0   1   7      196.58      212.40      3.59 o 
   1   1   7        1.84        0.29      0.66 o 
   2   1   7        3.77        4.30      1.00 o 
   3   1   7      229.75      240.24      4.54 o 
   4   1   7       57.23       50.91      3.09 o 
   5   1   7      157.88      155.82      4.93 o 
   6   1   7      202.08      210.43      5.95 o 
   7   1   7       17.40       19.53      2.41 o 
   8   1   7        2.66        3.85      1.62 o 
   9   1   7        1.60        3.78      1.58 o 
  10   1   7       38.74       42.62      3.77 o 
  11   1   7       68.51       66.71      7.56 o 
 -17   2   7        0.63        0.40      2.24 o 
 -16   2   7       19.14       15.99      2.80 o 
 -15   2   7        0.27        0.02      1.54 o 
 -14   2   7       61.41       58.62      4.04 o 
 -13   2   7       36.49       23.16      2.57 o 
 -12   2   7       47.89       21.48      2.56 o 
 -11   2   7       21.48       32.73      3.27 o 
 -10   2   7      395.33      379.23      9.17 o 
  -9   2   7        2.38        2.11      0.85 o 
  -8   2   7      210.62      192.32      3.99 o 
  -7   2   7       85.01       75.14      2.00 o 
  -6   2   7       14.95        8.37      0.86 o 
  -5   2   7       60.09       69.37      1.96 o 
  -4   2   7      454.89      486.02      6.22 o 
  -3   2   7      400.87      421.95      6.12 o 
  -2   2   7      191.14      224.73      3.65 o 
  -1   2   7      326.97      337.25      4.55 o 
   0   2   7       15.85       15.51      1.34 o 
   1   2   7      926.80      980.64     10.77 o 
   2   2   7        0.15       -0.63      0.63 o 
   3   2   7      137.86      129.13      3.82 o 
   4   2   7       39.08       34.49      2.13 o 
   5   2   7       24.41       20.98      2.24 o 
   6   2   7       13.03       14.09      2.07 o 
   7   2   7       22.93       22.17      2.56 o 
   8   2   7      104.17      115.21      5.06 o 
   9   2   7      319.97      345.25      8.60 o 
  10   2   7      101.87      105.24      6.55 o 
  11   2   7       44.68       45.37      4.62 o 
 -16   3   7        3.15        0.21      2.19 o 
 -15   3   7      140.58      151.30      6.02 o 
 -14   3   7       46.27       39.03      3.43 o 
 -13   3   7       15.39       10.12      2.04 o 
 -12   3   7       39.10       33.69      3.07 o 
 -11   3   7      126.56      137.54      5.61 o 
 -10   3   7      411.71      406.17      7.84 o 
  -9   3   7      919.95      956.89     15.11 o 
  -8   3   7      184.58      189.72      4.12 o 
  -7   3   7       73.52       76.00      2.27 o 
  -6   3   7       61.13       77.80      2.36 o 
  -5   3   7     1130.92     1201.18     10.99 o 
  -4   3   7        9.53        5.44      1.02 o 
  -3   3   7       73.00      104.87      3.35 o 
  -2   3   7        0.00        0.91      0.54 o 
  -1   3   7      265.87      281.93      3.93 o 
   0   3   7      252.97      244.68      5.31 o 
   1   3   7      152.61      144.43      3.48 o 
   2   3   7       81.80       81.04      2.86 o 
   3   3   7       19.85       22.00      1.79 o 
   4   3   7       48.40       53.14      2.68 o 
   5   3   7        0.88        0.88      1.03 o 
   6   3   7       38.50       39.84      3.12 o 
   7   3   7      122.15      123.16      5.57 o 
   8   3   7      173.23      177.73      5.93 o 
   9   3   7      114.16      107.32     11.25 o 
  10   3   7       23.28       19.13      3.11 o 
 -16   4   7        9.02        7.22      2.63 o 
 -15   4   7        5.42        4.61      2.04 o 
 -14   4   7       95.85       96.75      5.04 o 
 -13   4   7      188.61      195.33      6.54 o 
 -12   4   7       95.29       90.37      5.00 o 
 -11   4   7       21.28       23.75      2.47 o 
 -10   4   7      110.70      119.48      3.62 o 
  -9   4   7        4.45        0.32      0.97 o 
  -8   4   7       97.79       91.47      3.05 o 
  -7   4   7      514.68      506.79      6.30 o 
  -6   4   7       94.62       89.71      2.39 o 
  -5   4   7      292.38      298.90      4.46 o 
  -4   4   7      446.17      485.11      9.91 o 
  -3   4   7       57.35       71.14      2.16 o 
  -2   4   7       68.03       60.35      1.91 o 
  -1   4   7       16.43       16.02      1.21 o 
   0   4   7      199.90      208.79      4.20 o 
   1   4   7      138.90      144.84      3.60 o 
   2   4   7       12.16       12.29      1.42 o 
   3   4   7      191.11      181.43      5.42 o 
   4   4   7       12.91       13.90      1.65 o 
   5   4   7        1.12        1.01      1.11 o 
   6   4   7      136.03      135.29      4.21 o 
   7   4   7       88.69       83.95      4.44 o 
   8   4   7        0.22       -1.32      1.32 o 
   9   4   7       97.76       98.92      6.91 o 
  10   4   7        0.21       -1.32      2.22 o 
 -15   5   7       89.70       91.54      6.32 o 
 -14   5   7       23.47       24.65      3.78 o 
 -13   5   7      285.74      291.68     11.28 o 
 -12   5   7       13.30       12.70      2.50 o 
 -11   5   7       85.34       72.72      4.78 o 
 -10   5   7       66.19       58.14      3.45 o 
  -9   5   7       22.47       20.21      2.16 o 
  -8   5   7     1234.00     1193.21     15.38 o 
  -7   5   7       17.05       16.40      1.51 o 
  -6   5   7      185.11      200.48      4.35 o 
  -5   5   7      107.23      101.38      4.56 o 
  -4   5   7       42.10       36.39      2.30 o 
  -3   5   7       62.05       69.67      2.88 o 
  -2   5   7      121.59      128.21      3.31 o 
  -1   5   7      529.20      515.91      8.65 o 
   0   5   7      626.69      615.04      9.78 o 
   1   5   7      875.98      869.28     18.80 o 
   2   5   7     1350.22     1298.23     18.90 o 
   3   5   7      283.45      279.31      6.52 o 
   4   5   7        2.66        2.37      1.24 o 
   5   5   7       67.49       64.82      3.72 o 
   6   5   7        0.64       -0.56      1.36 o 
   7   5   7       18.48       17.16      3.22 o 
   8   5   7        1.32        0.15      1.58 o 
   9   5   7        3.74        3.14      2.52 o 
 -15   6   7       96.94      117.79      7.16 o 
 -14   6   7      443.96      478.68     15.38 o 
 -13   6   7       75.08       90.74      5.90 o 
 -12   6   7        5.27        2.53      2.08 o 
 -11   6   7       29.67       27.45      3.39 o 
 -10   6   7      141.86      142.30      5.05 o 
  -9   6   7      187.93      200.38      5.76 o 
  -8   6   7       82.12       78.62      3.85 o 
  -7   6   7      650.46      622.61     10.31 o 
  -6   6   7      264.96      269.15      5.40 o 
  -5   6   7        2.86        2.52      1.10 o 
  -4   6   7       81.31       85.27      3.65 o 
  -3   6   7       11.73        8.87      1.45 o 
  -2   6   7      284.50      286.00      6.57 o 
  -1   6   7      555.22      516.50      9.75 o 
   0   6   7     1368.91     1252.97     16.16 o 
   1   6   7      470.56      444.66      8.49 o 
   2   6   7       20.41       20.36      2.30 o 
   3   6   7       59.78       60.58      3.62 o 
   4   6   7      144.17      130.78      4.88 o 
   5   6   7       81.89       78.05      4.26 o 
   6   6   7      200.58      175.53      7.80 o 
   7   6   7      106.02      104.69      5.13 o 
   8   6   7       39.67       31.54      3.90 o 
   9   6   7        0.23        0.28      2.52 o 
 -14   7   7        0.11        0.03      2.42 o 
 -13   7   7       72.87       88.92      6.06 o 
 -12   7   7       15.05       19.38      4.58 o 
 -11   7   7       11.15       11.78      2.26 o 
 -10   7   7       76.68       72.68      5.27 o 
  -9   7   7      128.00      144.82      5.13 o 
  -8   7   7      400.56      390.17      8.37 o 
  -7   7   7        6.64        3.45      1.63 o 
  -6   7   7        1.90        1.17      1.13 o 
  -5   7   7      265.24      270.03      7.02 o 
  -4   7   7        3.35        3.30      1.28 o 
  -3   7   7      233.43      204.54      6.07 o 
  -2   7   7        3.35        3.56      1.34 o 
  -1   7   7       26.74       16.68      2.11 o 
   0   7   7       11.89       16.59      2.06 o 
   1   7   7       16.12        8.15      1.89 o 
   2   7   7       43.82       41.50      3.20 o 
   3   7   7        5.14        2.91      1.31 o 
   4   7   7       15.15       13.70      2.05 o 
   5   7   7       14.35       13.28      2.88 o 
   6   7   7      577.66      545.15     12.64 o 
   7   7   7      320.47      330.19      9.77 o 
   8   7   7        1.35        2.16      2.07 o 
 -13   8   7        0.72       -1.47      2.43 o 
 -12   8   7       10.11       12.92      2.90 o 
 -11   8   7        0.42        2.20      3.61 o 
 -10   8   7      485.26      513.51     10.63 o 
  -9   8   7        2.24        5.60      1.98 o 
  -8   8   7      103.32      108.27      5.42 o 
  -7   8   7      273.34      268.48      7.04 o 
  -6   8   7      367.10      381.51      9.78 o 
  -5   8   7       51.52       49.28      3.28 o 
  -4   8   7      180.19      180.36      8.56 o 
  -3   8   7        9.92        7.38      2.14 o 
  -2   8   7        1.88        2.74      1.33 o 
  -1   8   7        0.34       -0.61      1.09 o 
   0   8   7       83.37       72.87      4.00 o 
   1   8   7      147.28      136.67      5.03 o 
   2   8   7       10.01        5.97      1.61 o 
   3   8   7       96.51       98.80      5.18 o 
   4   8   7       14.03       14.77      2.32 o 
   5   8   7      122.26      144.97      5.93 o 
   6   8   7       17.50       17.48      2.69 o 
   7   8   7       62.84       65.13      4.72 o 
 -11   9   7      126.84      148.40     10.02 o 
 -10   9   7        0.04        1.59      2.41 o 
  -9   9   7       61.52       70.05      4.52 o 
  -8   9   7        3.01        2.15      1.81 o 
  -7   9   7        3.55        1.61      1.97 o 
  -6   9   7      207.60      202.15     10.61 o 
  -5   9   7      349.45      354.08      8.90 o 
  -4   9   7       51.95       49.00      3.49 o 
  -3   9   7      247.58      257.62     10.17 o 
  -2   9   7        2.38        0.57      1.39 o 
  -1   9   7       95.70       81.57      4.37 o 
   0   9   7        2.34       -1.31      1.31 o 
   1   9   7       59.55       67.91      4.28 o 
   2   9   7        2.62        3.49      1.76 o 
   3   9   7       60.79       65.37      4.36 o 
   4   9   7      254.50      306.47     16.74 o 
   5   9   7        8.86        4.95      2.24 o 
  -9  10   7       45.71       58.57      6.82 o 
  -8  10   7       20.75       16.04      3.02 o 
  -7  10   7       17.19       17.26      3.09 o 
  -6  10   7       90.60       82.92      5.61 o 
  -5  10   7        1.69       -0.90      1.88 o 
  -4  10   7      114.75      107.00      6.40 o 
  -3  10   7       89.49       87.13      8.55 o 
  -2  10   7       77.24       70.44      5.13 o 
  -1  10   7       13.35       11.89      2.55 o 
   0  10   7       24.53       26.31      3.88 o 
   1  10   7       68.94       65.64      6.49 o 
   2  10   7        0.36        1.30      2.18 o 
   3  10   7      105.93      120.35      7.17 o 
   4  10   7       13.97        7.90      4.70 o 
  -6  11   7        3.96        4.40      3.02 o 
  -5  11   7       33.08       27.37      4.77 o 
  -4  11   7        7.96        3.45      2.78 o 
  -3  11   7       28.24       25.95      3.67 o 
  -2  11   7       48.32       45.25      4.65 o 
  -1  11   7       25.68       30.54      3.96 o 
   0  11   7       48.43       54.69      5.07 o 
   1  11   7       13.66        9.94      2.71 o 
 -17   0   8       11.37        9.73      3.90 o 
 -16   0   8       99.39      104.89      7.97 o 
 -15   0   8      105.26      107.38      8.00 o 
 -14   0   8       92.98       64.63      9.43 o 
 -13   0   8      234.33      185.22     17.62 o 
 -12   0   8      191.27      216.98      8.59 o 
 -11   0   8       11.24        3.56      1.96 o 
 -10   0   8       27.62       51.33      4.48 o 
  -9   0   8        0.29        1.64      1.51 o 
  -8   0   8      850.30      859.81     12.45 o 
  -7   0   8      441.74      456.84      8.05 o 
  -6   0   8        0.10        1.24      0.78 o 
  -5   0   8      153.11      186.80      5.78 o 
  -4   0   8      931.18     1056.66     16.86 o 
  -3   0   8       66.64       85.57      3.56 o 
  -2   0   8       24.69       18.56      1.64 o 
  -1   0   8     1529.63     1596.83     19.02 o 
   0   0   8      749.84      797.16     11.11 o 
   1   0   8       16.13       17.76      3.15 o 
   2   0   8      296.00      307.32     11.61 o 
   3   0   8      366.06      400.24     11.20 o 
   4   0   8      184.58      196.41     17.91 o 
   5   0   8       51.70       46.74      4.79 o 
   6   0   8        5.07        1.93      2.04 o 
   7   0   8        8.81        9.80      2.93 o 
   8   0   8        0.06       -2.13      2.13 o 
   9   0   8       75.98       70.17      6.67 o 
  10   0   8      290.22      338.39     13.98 o 
 -17   1   8        4.64        5.64      2.38 o 
 -16   1   8        7.20        4.90      2.33 o 
 -15   1   8        0.44        1.26      1.67 o 
 -14   1   8        6.57        6.85      1.89 o 
 -13   1   8       20.56       16.61      2.31 o 
 -12   1   8       97.17       79.23      4.06 o 
 -11   1   8       20.54       17.88      2.30 o 
 -10   1   8        8.24        4.15      1.34 o 
  -9   1   8      763.63      721.75     10.72 o 
  -8   1   8       84.00       83.67      3.48 o 
  -7   1   8      808.29      780.69      8.16 o 
  -6   1   8      216.49      239.84      4.78 o 
  -5   1   8       21.54       19.28      1.27 o 
  -4   1   8      581.00      547.55      7.47 o 
  -3   1   8       27.09       33.83      1.74 o 
  -2   1   8        1.22        3.29      0.66 o 
  -1   1   8       93.11      109.74      2.37 o 
   0   1   8      824.98      858.97      9.79 o 
   1   1   8      385.55      381.10      5.85 o 
   2   1   8       93.92       97.83      3.72 o 
   3   1   8       12.57        9.83      1.66 o 
   4   1   8       19.26       16.06      2.04 o 
   5   1   8      234.41      244.99      6.95 o 
   6   1   8       31.96       31.00      2.97 o 
   7   1   8       10.85       10.61      2.15 o 
   8   1   8       91.98      105.17      5.21 o 
   9   1   8        0.82       -0.13      1.61 o 
  10   1   8      106.90      119.13      5.89 o 
 -17   2   8       25.65       31.19      3.74 o 
 -16   2   8        4.22        2.57      2.16 o 
 -15   2   8       89.94       86.79      4.99 o 
 -14   2   8       81.47       71.18      4.33 o 
 -13   2   8       21.20       27.24      2.78 o 
 -12   2   8       72.77       64.41      3.84 o 
 -11   2   8      823.51      679.77     11.14 o 
 -10   2   8      487.89      469.33      9.88 o 
  -9   2   8     1051.80      982.11     11.32 o 
  -8   2   8       82.80       81.37      3.09 o 
  -7   2   8      231.46      244.21      5.37 o 
  -6   2   8        2.33        5.21      0.80 o 
  -5   2   8      272.87      291.38      4.33 o 
  -4   2   8       20.42       20.58      1.56 o 
  -3   2   8      127.85      158.35      3.21 o 
  -2   2   8      527.62      533.38      6.11 o 
  -1   2   8       70.06       61.82      2.37 o 
   0   2   8       64.62       44.43      2.14 o 
   1   2   8        1.28        2.08      0.82 o 
   2   2   8      519.13      533.03      7.62 o 
   3   2   8       67.51       62.92      3.45 o 
   4   2   8        0.02       -1.10      1.10 o 
   5   2   8      423.08      414.99      8.74 o 
   6   2   8        8.61        9.25      1.82 o 
   7   2   8       16.59       16.20      2.27 o 
   8   2   8       84.09       87.67      4.89 o 
   9   2   8       22.23       23.56      2.83 o 
  10   2   8        0.04       -3.87      3.92 o 
 -16   3   8       68.94       79.56      5.19 o 
 -15   3   8        5.84       11.08      2.38 o 
 -14   3   8        0.33        2.47      1.65 o 
 -13   3   8        0.48        0.59      1.49 o 
 -12   3   8      300.74      255.64      6.71 o 
 -11   3   8       29.77       30.30      3.14 o 
 -10   3   8      317.60      279.57      6.48 o 
  -9   3   8     2393.95     2197.43     20.87 o 
  -8   3   8        2.42        0.93      1.08 o 
  -7   3   8       32.61       28.78      1.59 o 
  -6   3   8      218.42      218.22      3.82 o 
  -5   3   8        3.79        5.21      1.27 o 
  -4   3   8      425.37      443.36      7.78 o 
  -3   3   8      388.47      399.36      5.60 o 
  -2   3   8       36.97       31.10      1.60 o 
  -1   3   8        2.15        1.71      0.74 o 
   0   3   8       28.86       32.08      1.95 o 
   1   3   8       42.30       39.01      2.20 o 
   2   3   8       62.56       62.35      2.75 o 
   3   3   8     1497.74     1514.07     21.29 o 
   4   3   8      427.77      418.45      8.51 o 
   5   3   8        2.07        2.22      1.43 o 
   6   3   8       52.31       47.03      3.54 o 
   7   3   8        0.68        1.37      1.44 o 
   8   3   8        8.26        6.11      2.06 o 
   9   3   8       81.94       73.92      4.78 o 
 -16   4   8        0.88        0.43      1.98 o 
 -15   4   8       33.59       39.56      3.95 o 
 -14   4   8       97.64      100.16      5.13 o 
 -13   4   8      245.47      278.92      7.45 o 
 -12   4   8        2.60        2.35      1.50 o 
 -11   4   8     1569.12     1490.45     22.34 o 
 -10   4   8      245.71      213.09      4.93 o 
  -9   4   8       31.62       23.11      1.96 o 
  -8   4   8      396.72      406.71      6.63 o 
  -7   4   8      159.90      163.96      4.16 o 
  -6   4   8      374.15      389.48      6.31 o 
  -5   4   8       45.24       32.88      2.13 o 
  -4   4   8       13.11       18.12      1.41 o 
  -3   4   8      114.81      131.54      3.08 o 
  -2   4   8      148.28      141.73      3.78 o 
  -1   4   8       76.21       88.55      3.45 o 
   0   4   8      212.30      213.51      4.51 o 
   1   4   8      182.77      195.69      4.45 o 
   2   4   8     1232.91     1190.93     17.15 o 
   3   4   8       24.74       27.27      2.17 o 
   4   4   8       92.13       82.49      3.42 o 
   5   4   8        4.41        5.20      1.62 o 
   6   4   8       31.41       32.86      3.33 o 
   7   4   8       58.23       63.84      4.27 o 
   8   4   8       33.12       38.92      3.53 o 
   9   4   8        2.54        2.24      1.85 o 
 -15   5   8       18.61       25.09      4.26 o 
 -14   5   8        9.15       10.93      2.81 o 
 -13   5   8       18.34       17.17      5.19 o 
 -12   5   8      128.79      122.52      6.17 o 
 -11   5   8       18.90       17.17      2.79 o 
 -10   5   8       10.59       13.96      2.03 o 
  -9   5   8      265.70      256.51     11.06 o 
  -8   5   8       24.44       26.33      2.92 o 
  -7   5   8        0.56        0.91      1.22 o 
  -6   5   8       28.38       29.56      2.03 o 
  -5   5   8      126.12       98.74      3.61 o 
  -4   5   8      853.62      853.02     17.08 o 
  -3   5   8       44.04       49.45      2.69 o 
  -2   5   8        6.34        8.02      1.56 o 
  -1   5   8        3.16        0.25      1.09 o 
   0   5   8      151.62      136.43      4.46 o 
   1   5   8      773.82      710.24     21.44 o 
   2   5   8      119.37       99.74      4.06 o 
   3   5   8       53.44       55.31      3.47 o 
   4   5   8       66.19       58.39      4.43 o 
   5   5   8        4.16        3.33      1.52 o 
   6   5   8       16.62       15.58      2.75 o 
   7   5   8       23.21       19.73      4.57 o 
   8   5   8      104.95      118.58      7.68 o 
   9   5   8       30.57       33.35      5.26 o 
 -15   6   8        7.38        6.96      3.06 o 
 -14   6   8        8.62       12.76      3.84 o 
 -13   6   8       21.78       17.57      3.15 o 
 -12   6   8        2.65        3.91      2.39 o 
 -11   6   8       57.08       71.13      5.00 o 
 -10   6   8        0.56        1.68      1.53 o 
  -9   6   8        0.09       -0.16      1.32 o 
  -8   6   8      642.09      595.72     10.39 o 
  -7   6   8        3.44        2.84      1.45 o 
  -6   6   8       51.55       44.99      2.83 o 
  -5   6   8        0.06        1.47      1.05 o 
  -4   6   8        9.03        9.26      1.58 o 
  -3   6   8        2.08        1.41      1.20 o 
  -2   6   8      248.23      258.21      6.30 o 
  -1   6   8      411.46      383.66      7.88 o 
   0   6   8       11.39        7.09      1.50 o 
   1   6   8       55.54       55.90      3.50 o 
   2   6   8       61.93       49.35      3.42 o 
   3   6   8       14.57       12.48      3.39 o 
   4   6   8        0.56       -1.26      1.26 o 
   5   6   8        6.86        0.69      1.50 o 
   6   6   8      171.51      175.27     12.05 o 
   7   6   8      104.98      110.21      6.65 o 
   8   6   8        0.07        0.16      2.16 o 
 -14   7   8      261.93      336.50     10.86 o 
 -13   7   8        1.42        5.01      2.46 o 
 -12   7   8       30.51       35.37      4.00 o 
 -11   7   8        0.41       -0.18      1.65 o 
 -10   7   8       58.74       55.83      3.95 o 
  -9   7   8       36.78       27.62      4.17 o 
  -8   7   8      136.31      128.73      6.84 o 
  -7   7   8      153.92      134.21      4.85 o 
  -6   7   8      315.15      317.09      6.96 o 
  -5   7   8       21.96       25.38      2.46 o 
  -4   7   8        3.94        2.89      1.35 o 
  -3   7   8        6.79        5.70      2.01 o 
  -2   7   8        7.40        3.74      1.45 o 
  -1   7   8      301.09      289.59      7.03 o 
   0   7   8        7.99        5.88      1.52 o 
   1   7   8       18.37       11.50      1.92 o 
   2   7   8        7.48        7.93      1.64 o 
   3   7   8       66.45       61.16      3.96 o 
   4   7   8       23.45       16.53      3.60 o 
   5   7   8      342.45      350.65      9.92 o 
   6   7   8       21.52        9.48      3.02 o 
   7   7   8       17.44       17.24      3.51 o 
 -13   8   8       19.41       21.41      5.75 o 
 -12   8   8       94.97      113.01      8.01 o 
 -11   8   8       18.10       14.45      2.49 o 
 -10   8   8        5.67       12.01      2.34 o 
  -9   8   8      128.03      125.13      5.43 o 
  -8   8   8       99.51       94.76      4.77 o 
  -7   8   8       22.40       31.07      3.50 o 
  -6   8   8      283.85      295.88      8.43 o 
  -5   8   8        9.48        7.54      1.80 o 
  -4   8   8       81.28       82.59      4.26 o 
  -3   8   8       37.98       29.06      2.89 o 
  -2   8   8      136.11      124.62      4.88 o 
  -1   8   8       13.42       12.13      1.93 o 
   0   8   8        9.01        9.97      1.82 o 
   1   8   8      107.18      104.22      6.44 o 
   2   8   8       61.07       46.86      3.67 o 
   3   8   8       13.65       16.23      2.54 o 
   4   8   8       59.23       72.87      5.10 o 
   5   8   8        9.96        7.97      2.27 o 
   6   8   8       58.07       62.50      4.51 o 
 -11   9   8       12.05       12.97      2.68 o 
 -10   9   8       10.84        9.00      2.13 o 
  -9   9   8       22.47       25.67      3.16 o 
  -8   9   8       73.83       82.46      5.57 o 
  -7   9   8        0.01       -2.79      2.79 o 
  -6   9   8      312.37      330.80      9.42 o 
  -5   9   8       52.35       50.21      4.41 o 
  -4   9   8      247.05      243.13      6.95 o 
  -3   9   8        0.84       -0.59      1.64 o 
  -2   9   8       15.99       17.70      2.55 o 
  -1   9   8       31.21       28.23      2.90 o 
   0   9   8        0.08       -1.01      1.47 o 
   1   9   8      183.86      182.77      6.24 o 
   2   9   8       48.94       40.38      3.70 o 
   3   9   8      101.60      123.12      5.78 o 
   4   9   8       17.39       16.51      2.61 o 
  -9  10   8       24.03       22.90      3.48 o 
  -8  10   8       78.82       71.36      5.47 o 
  -7  10   8        1.02        2.60      2.15 o 
  -6  10   8        9.77       19.29      3.96 o 
  -5  10   8       59.99       75.56      6.85 o 
  -4  10   8      183.20      180.95      7.29 o 
  -3  10   8      245.23      246.67      8.53 o 
  -2  10   8       91.37       93.52      6.04 o 
  -1  10   8        4.92        8.42      2.52 o 
   0  10   8       16.70       14.51      2.81 o 
   1  10   8       36.21       35.04      4.15 o 
   2  10   8       82.88      102.44      7.70 o 
  -5  11   8       28.84       25.68      5.68 o 
  -4  11   8        1.72       -0.49      1.73 o 
  -3  11   8      141.75      164.42      7.35 o 
  -2  11   8      132.15      153.70      7.39 o 
 -17   1   9        7.84        7.07      2.67 o 
 -16   1   9       31.20       35.08      3.64 o 
 -15   1   9       14.81       12.26      2.36 o 
 -14   1   9        2.29        5.02      1.73 o 
 -13   1   9      234.68      210.71     10.86 o 
 -12   1   9      178.55      148.18      5.10 o 
 -11   1   9        1.24       -0.96      1.16 o 
 -10   1   9      160.30      142.56      4.62 o 
  -9   1   9     1100.38     1012.30     14.71 o 
  -8   1   9     1117.46     1080.62     11.63 o 
  -7   1   9      151.12      147.72      3.22 o 
  -6   1   9      215.97      214.52      3.79 o 
  -5   1   9        0.01       -0.04      0.72 o 
  -4   1   9        0.00       -0.39      0.64 o 
  -3   1   9      141.06      144.92      3.65 o 
  -2   1   9      132.72      157.93      3.08 o 
  -1   1   9      289.17      283.23      5.02 o 
   0   1   9      287.31      306.93      5.29 o 
   1   1   9       87.55       81.75      4.42 o 
   2   1   9      858.65      834.29     12.57 o 
   3   1   9       29.41       25.48      2.59 o 
   4   1   9      123.33      135.90      5.54 o 
   5   1   9      141.25      133.23      7.40 o 
   6   1   9       34.29       35.29      4.21 o 
   7   1   9        0.23       -1.39      1.39 o 
   8   1   9        1.42       -0.12      1.78 o 
   9   1   9        1.05        0.33      1.71 o 
 -16   2   9       50.69       52.02      4.42 o 
 -15   2   9        0.02       -0.11      1.63 o 
 -14   2   9       91.44       88.30      5.04 o 
 -13   2   9        1.22       -1.36      1.36 o 
 -12   2   9        1.52        6.76      1.72 o 
 -11   2   9       75.24       41.57      3.18 o 
 -10   2   9       50.63       49.98      3.69 o 
  -9   2   9      990.60      938.14     11.24 o 
  -8   2   9      192.18      207.12      5.00 o 
  -7   2   9        0.39       -0.62      0.62 o 
  -6   2   9        3.62        5.51      0.95 o 
  -5   2   9        0.55        1.23      0.75 o 
  -4   2   9      237.96      245.33      4.83 o 
  -3   2   9      271.93      303.29      4.85 o 
  -2   2   9      159.46      157.76      3.69 o 
  -1   2   9       46.04       53.53      2.41 o 
   0   2   9       20.84       21.66      2.06 o 
   1   2   9      181.95      180.54      5.41 o 
   2   2   9       15.74       13.08      1.87 o 
   3   2   9       46.85       45.34      3.26 o 
   4   2   9        2.28        2.72      1.37 o 
   5   2   9       20.71       18.40      2.43 o 
   6   2   9      129.47      123.32      5.39 o 
   7   2   9       19.03       18.79      2.64 o 
   8   2   9       57.15       53.69      4.04 o 
   9   2   9        1.96        3.60      2.15 o 
 -16   3   9        8.24       12.01      2.70 o 
 -15   3   9       42.09       38.18      3.83 o 
 -14   3   9       22.94       16.82      2.48 o 
 -13   3   9       10.31       14.46      2.32 o 
 -12   3   9        0.05       -0.50      1.39 o 
 -11   3   9      124.77      147.21      4.94 o 
 -10   3   9       84.77       75.61      4.13 o 
  -9   3   9       38.96       34.28      2.27 o 
  -8   3   9       10.96        8.80      1.36 o 
  -7   3   9        2.02        1.90      0.91 o 
  -6   3   9       82.53       77.06      2.73 o 
  -5   3   9      492.70      495.93      7.73 o 
  -4   3   9      116.49      135.69      3.24 o 
  -3   3   9       96.19       77.82      2.84 o 
  -2   3   9      109.82       98.98      3.08 o 
  -1   3   9       18.10       17.72      1.67 o 
   0   3   9      580.43      584.81     13.72 o 
   1   3   9       51.55       47.00      2.75 o 
   2   3   9      193.93      180.81      4.44 o 
   3   3   9       53.92       57.28      3.58 o 
   4   3   9      376.04      371.20      8.32 o 
   5   3   9       22.90       17.32      2.35 o 
   6   3   9        5.37        4.75      1.84 o 
   7   3   9       50.19       48.02      5.12 o 
   8   3   9       72.28       64.39      4.53 o 
   9   3   9       12.39       16.27      3.48 o 
 -16   4   9        0.07       -2.19      2.19 o 
 -15   4   9       11.49       10.97      2.96 o 
 -14   4   9        0.10       -1.51      1.51 o 
 -13   4   9       19.70       22.12      2.81 o 
 -12   4   9      248.08      245.37      9.75 o 
 -11   4   9        1.86       -0.34      1.44 o 
 -10   4   9       77.62       64.64      3.06 o 
  -9   4   9       51.95       32.92      2.48 o 
  -8   4   9      165.78      189.06      4.48 o 
  -7   4   9     1142.61     1159.24     14.57 o 
  -6   4   9      664.75      625.94      8.51 o 
  -5   4   9      403.65      373.81      6.77 o 
  -4   4   9       20.12       16.66      1.48 o 
  -3   4   9       44.73       48.69      2.62 o 
  -2   4   9        2.06        2.78      0.98 o 
  -1   4   9        7.55        5.88      1.35 o 
   0   4   9       38.77       42.02      3.34 o 
   1   4   9      675.53      627.55     11.31 o 
   2   4   9       38.81       32.75      2.33 o 
   3   4   9       96.65      101.70      4.42 o 
   4   4   9       53.02       51.22      6.11 o 
   5   4   9       33.02       26.78      2.78 o 
   6   4   9        0.58        1.75      2.21 o 
   7   4   9        2.27       -0.45      2.49 o 
   8   4   9        0.29        2.75      2.06 o 
 -15   5   9        9.84       11.26      3.09 o 
 -14   5   9        3.84        3.91      2.36 o 
 -13   5   9        0.00       -1.68      1.68 o 
 -12   5   9        3.86        2.41      1.94 o 
 -11   5   9        5.32        4.80      2.29 o 
 -10   5   9        0.28       -0.51      1.37 o 
  -9   5   9      579.86      549.05     10.21 o 
  -8   5   9       12.33       13.93      1.95 o 
  -7   5   9      154.03      145.46      5.27 o 
  -6   5   9     1278.83     1207.14     15.01 o 
  -5   5   9       21.42       23.88      2.11 o 
  -4   5   9      573.34      576.98     15.06 o 
  -3   5   9      106.37      103.03      4.00 o 
  -2   5   9      123.96      111.32      5.07 o 
  -1   5   9       29.71       29.86      2.61 o 
   0   5   9       20.16       19.33      2.50 o 
   1   5   9      579.34      529.32      9.60 o 
   2   5   9       55.34       40.01      5.75 o 
   3   5   9        0.90        1.15      1.28 o 
   4   5   9      132.23      131.59      6.20 o 
   5   5   9      133.45      140.41      6.45 o 
   6   5   9       34.93       33.95      3.85 o 
   7   5   9       13.27       13.87      2.72 o 
   8   5   9       25.43       26.58      4.22 o 
 -14   6   9        0.83        0.21      2.27 o 
 -13   6   9      119.68      127.77      6.85 o 
 -12   6   9       10.66       12.20      2.79 o 
 -11   6   9       44.55       48.45      4.31 o 
 -10   6   9        0.33        0.04      1.54 o 
  -9   6   9       20.05       20.40      2.47 o 
  -8   6   9      480.01      462.25      9.14 o 
  -7   6   9       17.78       24.73      2.52 o 
  -6   6   9      366.90      373.87      7.44 o 
  -5   6   9      181.24      168.91      4.82 o 
  -4   6   9       76.21       76.11      4.34 o 
  -3   6   9       88.23       93.72      4.09 o 
  -2   6   9      110.16       99.54      4.62 o 
  -1   6   9       38.79       41.73      3.13 o 
   0   6   9       26.28       19.82      2.39 o 
   1   6   9        0.14        2.04      1.29 o 
   2   6   9       24.04       25.58      2.64 o 
   3   6   9        0.12       -0.75      1.28 o 
   4   6   9        5.72        4.02      1.80 o 
   5   6   9        0.10        0.19      1.79 o 
   6   6   9        0.73        1.49      2.43 o 
   7   6   9       10.49       14.44      3.29 o 
 -13   7   9       12.37       12.74      3.19 o 
 -12   7   9        2.62        3.67      2.27 o 
 -11   7   9        7.06        3.73      2.26 o 
 -10   7   9        4.48        1.80      1.88 o 
  -9   7   9      243.55      253.44      7.01 o 
  -8   7   9        3.85        1.92      1.51 o 
  -7   7   9      135.78      126.38      5.66 o 
  -6   7   9        3.45        6.48      1.66 o 
  -5   7   9      127.89      124.12      5.48 o 
  -4   7   9       32.92       28.12      2.72 o 
  -3   7   9       18.68       15.51      2.14 o 
  -2   7   9      145.22      151.32      5.14 o 
  -1   7   9        1.69        1.54      1.46 o 
   0   7   9      276.50      244.17      6.69 o 
   1   7   9       63.39       50.61      3.85 o 
   2   7   9       92.76       94.55      4.73 o 
   3   7   9        6.04        5.20      1.77 o 
   4   7   9       25.19       33.20      3.30 o 
   5   7   9      157.02      174.30      7.77 o 
   6   7   9       25.68       31.59      4.17 o 
 -12   8   9       93.27      115.64      6.82 o 
 -11   8   9        5.98        4.30      2.09 o 
 -10   8   9       65.98       59.78      4.54 o 
  -9   8   9       52.36       51.61      3.91 o 
  -8   8   9        7.04        7.36      2.21 o 
  -7   8   9       33.51       34.70      3.71 o 
  -6   8   9        1.74       -0.01      2.23 o 
  -5   8   9        0.05        2.15      1.56 o 
  -4   8   9      148.32      150.22      7.95 o 
  -3   8   9       17.48       18.77      2.35 o 
  -2   8   9       17.13       10.42      2.00 o 
  -1   8   9        0.81        0.39      1.42 o 
   0   8   9        4.22        0.89      1.43 o 
   1   8   9      119.32      120.62      5.38 o 
   2   8   9        8.49        8.37      2.68 o 
   3   8   9      128.90      144.23      6.29 o 
   4   8   9       33.03       33.14      3.44 o 
   5   8   9        1.63        5.41      2.04 o 
 -11   9   9       23.16       22.27      3.14 o 
 -10   9   9      114.72      145.32      6.40 o 
  -9   9   9       37.17       36.88      4.13 o 
  -8   9   9      136.29      158.36      6.98 o 
  -7   9   9       53.67       43.75      6.61 o 
  -6   9   9       70.03       77.54      6.64 o 
  -5   9   9       14.92       14.74      2.34 o 
  -4   9   9        2.75        2.19      1.66 o 
  -3   9   9        1.54        3.65      2.40 o 
  -2   9   9        6.74        3.12      2.87 o 
  -1   9   9       19.06       22.53      2.85 o 
   0   9   9       33.35       35.78      3.43 o 
   1   9   9       25.12       24.68      3.04 o 
   2   9   9        8.34        8.74      2.33 o 
   3   9   9       21.52       24.37      3.20 o 
  -8  10   9       14.32        8.82      4.77 o 
  -7  10   9       23.15       30.66      4.98 o 
  -6  10   9       39.99       45.55      5.32 o 
  -5  10   9       10.11       12.74      2.91 o 
  -4  10   9      274.42      269.99      7.78 o 
  -3  10   9       24.89       24.74      2.99 o 
  -2  10   9        0.02       -0.48      2.12 o 
  -1  10   9        8.31        7.39      2.44 o 
   0  10   9        0.00       -0.48      2.05 o 
 -16   0  10      232.50      261.97     11.32 o 
 -15   0  10       19.98       23.47      6.82 o 
 -14   0  10       43.40       46.41      5.25 o 
 -13   0  10      230.92      213.39      9.07 o 
 -12   0  10       70.53       87.90      6.26 o 
 -11   0  10      376.17      319.97     10.46 o 
 -10   0  10      166.23      131.69      6.37 o 
  -9   0  10     1124.17      996.70     19.40 o 
  -8   0  10     3006.05     2945.84     33.56 o 
  -7   0  10      160.68      140.13      4.65 o 
  -6   0  10     2158.14     2108.00     30.51 o 
  -5   0  10      681.07      676.81     16.95 o 
  -4   0  10       79.64       83.05      6.15 o 
  -3   0  10      176.66      207.94      6.21 o 
  -2   0  10      143.13      168.85      6.74 o 
  -1   0  10       22.07       14.69      2.61 o 
   0   0  10       55.12       58.36      4.77 o 
   1   0  10        9.82        8.36      2.37 o 
   2   0  10      110.32      103.59      6.38 o 
   3   0  10       43.25       38.85      4.66 o 
   4   0  10        1.68       -0.14      7.25 o 
   5   0  10      120.60      111.09      8.08 o 
   6   0  10        0.00        2.02      4.33 o 
   7   0  10      122.17      124.76      8.42 o 
   8   0  10        1.47        0.08      5.74 o 
 -16   1  10       44.78       51.52      4.34 o 
 -15   1  10       40.03       49.39      4.02 o 
 -14   1  10       18.73       21.67      3.59 o 
 -13   1  10        0.35       -0.17      1.41 o 
 -12   1  10        0.13        1.10      1.34 o 
 -11   1  10       23.58       22.77      2.47 o 
 -10   1  10       23.54       19.45      2.20 o 
  -9   1  10       73.44       87.06      3.84 o 
  -8   1  10       42.79       58.79      2.92 o 
  -7   1  10     3681.10     3557.62     27.67 o 
  -6   1  10      501.52      504.32      7.78 o 
  -5   1  10       28.79       32.97      2.09 o 
  -4   1  10       28.48       35.83      1.91 o 
  -3   1  10       50.12       38.75      2.15 o 
  -2   1  10      276.39      280.40      5.57 o 
  -1   1  10       39.19       37.59      2.73 o 
   0   1  10       55.39       54.88      3.27 o 
   1   1  10        0.52       -0.06      1.14 o 
   2   1  10        1.05       -1.12      1.12 o 
   3   1  10       97.82       95.31      4.57 o 
   4   1  10       16.94       19.70      2.72 o 
   5   1  10       31.05       38.57      3.38 o 
   6   1  10      533.50      563.62     11.55 o 
   7   1  10       10.97        7.22      2.15 o 
   8   1  10        2.95        0.35      1.90 o 
 -16   2  10       55.84       60.70      5.67 o 
 -15   2  10       25.21       18.97      3.33 o 
 -14   2  10        0.67        2.81      1.74 o 
 -13   2  10      119.52      113.44      5.12 o 
 -12   2  10        3.56        0.67      1.60 o 
 -11   2  10      430.71      422.66      8.65 o 
 -10   2  10      186.18      160.20      5.76 o 
  -9   2  10       93.83       94.69      3.32 o 
  -8   2  10      144.29      142.57      5.55 o 
  -7   2  10       10.10       14.12      1.38 o 
  -6   2  10       22.92       20.85      2.09 o 
  -5   2  10       73.27       76.09      2.99 o 
  -4   2  10      220.88      213.36      4.25 o 
  -3   2  10      181.43      219.18      4.61 o 
  -2   2  10       91.86       86.26      3.05 o 
  -1   2  10       44.20       49.84      2.50 o 
   0   2  10       29.03       20.60      2.22 o 
   1   2  10      151.68      149.85      5.99 o 
   2   2  10      600.77      626.14     10.97 o 
   3   2  10       29.82       27.56      2.82 o 
   4   2  10      884.91      923.16     14.72 o 
   5   2  10       40.45       41.21      3.59 o 
   6   2  10       34.05       30.73      4.69 o 
   7   2  10       11.50       13.27      2.33 o 
   8   2  10       19.87       16.14      2.64 o 
 -16   3  10        0.00        1.80      2.24 o 
 -15   3  10       28.49       33.00      4.27 o 
 -14   3  10       14.06       14.42      2.45 o 
 -13   3  10        0.01        1.08      1.67 o 
 -12   3  10       31.80       21.44      2.62 o 
 -11   3  10       36.15       28.85      2.68 o 
 -10   3  10      917.10      838.97     13.27 o 
  -9   3  10       62.53       66.15      3.17 o 
  -8   3  10      185.25      180.54      4.42 o 
  -7   3  10      463.80      446.08      6.34 o 
  -6   3  10       13.86       12.64      1.58 o 
  -5   3  10       45.40       38.74      2.63 o 
  -4   3  10     1374.10     1309.22     15.57 o 
  -3   3  10      450.60      460.94     10.04 o 
  -2   3  10      210.61      203.93      4.61 o 
  -1   3  10       80.58       83.09      3.18 o 
   0   3  10      111.17       98.00      3.43 o 
   1   3  10      413.47      413.15      8.42 o 
   2   3  10        0.83        0.33      1.22 o 
   3   3  10     1139.78     1109.50     16.17 o 
   4   3  10       33.59       30.39      3.33 o 
   5   3  10       17.16       17.57      2.43 o 
   6   3  10        7.24        8.39      2.03 o 
   7   3  10       33.23       29.22      3.31 o 
 -15   4  10       16.07       17.92      3.46 o 
 -14   4  10        1.25        2.86      2.17 o 
 -13   4  10      110.15      111.62      6.28 o 
 -12   4  10        0.52        1.77      1.77 o 
 -11   4  10        0.69        0.52      1.60 o 
 -10   4  10        0.57        0.79      1.55 o 
  -9   4  10        4.93        3.56      1.45 o 
  -8   4  10      451.57      409.83      8.10 o 
  -7   4  10       68.27       72.37      3.80 o 
  -6   4  10      380.60      345.09      7.71 o 
  -5   4  10       34.66       32.81      2.88 o 
  -4   4  10       44.64       33.85      2.94 o 
  -3   4  10       57.90       50.01      3.03 o 
  -2   4  10      410.93      405.36      7.92 o 
  -1   4  10      173.39      172.94      5.08 o 
   0   4  10       63.38       58.80      5.25 o 
   1   4  10        0.59        0.71      1.20 o 
   2   4  10       12.81       13.96      2.39 o 
   3   4  10       14.24       12.40      2.43 o 
   4   4  10        2.52        2.50      1.73 o 
   5   4  10        7.10        3.09      2.03 o 
   6   4  10       68.87       72.95      5.58 o 
   7   4  10        2.61        1.96      2.05 o 
 -15   5  10       46.00       50.08      5.73 o 
 -14   5  10       14.31       10.56      2.85 o 
 -13   5  10        4.03        4.89      2.32 o 
 -12   5  10      106.16      103.94     10.95 o 
 -11   5  10        4.46        3.86      2.49 o 
 -10   5  10       71.49       60.32      3.73 o 
  -9   5  10        1.24       -0.36      1.29 o 
  -8   5  10        1.84        0.12      1.37 o 
  -7   5  10      726.06      661.23     20.37 o 
  -6   5  10       38.44       44.54      2.81 o 
  -5   5  10      192.31      170.53      5.75 o 
  -4   5  10       48.49       32.22      2.70 o 
  -3   5  10        0.07       -0.43      1.19 o 
  -2   5  10       19.87       19.33      2.14 o 
  -1   5  10       21.11       23.38      2.82 o 
   0   5  10       35.70       38.24      3.75 o 
   1   5  10       17.86       17.80      2.17 o 
   2   5  10        0.82        1.69      1.51 o 
   3   5  10       11.36       12.76      2.37 o 
   4   5  10       22.97       19.96      3.26 o 
   5   5  10       15.69       16.97      3.15 o 
   6   5  10       34.14       42.50      6.01 o 
 -14   6  10        0.90       -1.25      2.19 o 
 -13   6  10        3.39        4.65      2.40 o 
 -12   6  10       57.94       58.65      4.93 o 
 -11   6  10        9.83       10.42      2.71 o 
 -10   6  10        5.32        3.02      1.61 o 
  -9   6  10      196.82      195.98      6.04 o 
  -8   6  10      477.35      441.86      9.04 o 
  -7   6  10       77.12       83.10      4.66 o 
  -6   6  10       43.06       55.14      4.27 o 
  -5   6  10      131.13      123.36      5.25 o 
  -4   6  10      131.52      118.00      6.04 o 
  -3   6  10      339.08      314.39      7.40 o 
  -2   6  10       44.15       35.43      2.95 o 
  -1   6  10       58.95       57.11      3.69 o 
   0   6  10       65.08       55.18      3.70 o 
   1   6  10        0.90       -0.01      2.10 o 
   2   6  10       40.47       37.32      3.45 o 
   3   6  10       58.23       67.05      6.16 o 
   4   6  10       94.97      105.38      6.51 o 
   5   6  10      133.11      145.81      7.59 o 
   6   6  10       45.13       46.99      5.04 o 
 -13   7  10       24.98       34.70      4.46 o 
 -12   7  10        8.18        9.64      2.73 o 
 -11   7  10        0.00       -1.95      1.95 o 
 -10   7  10        0.30       -1.34      1.65 o 
  -9   7  10       10.23       10.18      2.77 o 
  -8   7  10        3.52        0.61      1.53 o 
  -7   7  10      640.07      633.45     17.39 o 
  -6   7  10      289.71      310.76     16.94 o 
  -5   7  10       59.83       50.05      4.07 o 
  -4   7  10      252.53      249.92      9.57 o 
  -3   7  10        3.42        4.20      1.55 o 
  -2   7  10      102.36      102.11      8.57 o 
  -1   7  10      176.51      181.25      7.67 o 
   0   7  10       21.42       17.08      2.36 o 
   1   7  10       54.43       47.48      3.69 o 
   2   7  10        4.67        3.55      1.79 o 
   3   7  10       24.73       26.23      4.57 o 
   4   7  10       35.95       40.18      4.70 o 
   5   7  10       69.35       79.40      6.33 o 
 -12   8  10        0.03       -0.08      2.25 o 
 -11   8  10       23.61       28.11      4.76 o 
 -10   8  10       32.85       39.24      3.94 o 
  -9   8  10        0.40       -1.83      2.04 o 
  -8   8  10      130.34      143.97      8.53 o 
  -7   8  10        0.18        3.55      2.87 o 
  -6   8  10       51.30       45.93      5.40 o 
  -5   8  10       59.78       47.71      3.72 o 
  -4   8  10        6.82        4.28      2.95 o 
  -3   8  10        0.00       -1.06      1.43 o 
  -2   8  10        5.81        2.96      1.66 o 
  -1   8  10       10.97        8.96      2.12 o 
   0   8  10      128.91      117.49      5.51 o 
   1   8  10       48.99       54.00      4.18 o 
   2   8  10        4.56        6.70      2.18 o 
   3   8  10       10.84       14.05      2.49 o 
 -10   9  10        3.79        4.93      2.59 o 
  -9   9  10        9.63        9.51      6.05 o 
  -8   9  10       38.57       38.52      5.21 o 
  -7   9  10       26.13       24.93      4.36 o 
  -6   9  10        0.60       -1.02      2.60 o 
  -5   9  10        6.32       -0.18      2.13 o 
  -4   9  10       36.31       37.41      3.41 o 
  -3   9  10       86.18       87.24      5.66 o 
  -2   9  10        6.69        4.79      2.02 o 
  -1   9  10        5.98       10.06      2.37 o 
   0   9  10        1.51        4.32      2.15 o 
   1   9  10        4.66        1.02      1.97 o 
  -6  10  10       16.04       17.32      5.30 o 
  -5  10  10      111.46      124.38      7.06 o 
  -4  10  10       64.98       72.70      4.76 o 
  -3  10  10       55.89       54.47      4.34 o 
  -2  10  10       53.84       58.48      4.44 o 
 -16   1  11      132.01      145.72      6.51 o 
 -15   1  11       18.63       17.22      2.71 o 
 -14   1  11       93.09       93.71      5.06 o 
 -13   1  11        0.10        0.32      1.50 o 
 -12   1  11        0.02        0.90      1.39 o 
 -11   1  11      307.18      301.07      7.78 o 
 -10   1  11        4.57        6.01      1.59 o 
  -9   1  11      361.61      375.07      7.77 o 
  -8   1  11      153.01      149.73      3.48 o 
  -7   1  11       50.42       51.20      3.00 o 
  -6   1  11      797.09      802.63     10.89 o 
  -5   1  11      456.57      438.00     10.56 o 
  -4   1  11        5.34        8.32      1.34 o 
  -3   1  11      170.95      195.68      4.71 o 
  -2   1  11      239.17      219.72      5.78 o 
  -1   1  11        0.00        0.87      1.06 o 
   0   1  11        3.50        3.70      1.43 o 
   1   1  11        2.16        1.36      1.27 o 
   2   1  11       68.84       67.94      4.11 o 
   3   1  11      186.26      196.73      6.32 o 
   4   1  11      102.81       95.28      5.84 o 
   5   1  11       39.61       38.36      5.43 o 
   6   1  11       33.86       32.63      3.44 o 
   7   1  11       14.46       16.24      2.56 o 
 -16   2  11       24.01       22.00      3.45 o 
 -15   2  11       21.07       20.15      3.46 o 
 -14   2  11       18.89       18.03      2.67 o 
 -13   2  11       16.97       11.31      2.61 o 
 -12   2  11        9.23        6.19      1.72 o 
 -11   2  11       98.10       77.71      4.16 o 
 -10   2  11      109.30       90.49      4.87 o 
  -9   2  11       89.33       80.20      3.81 o 
  -8   2  11      135.62      118.04      3.69 o 
  -7   2  11      145.40      139.79      4.64 o 
  -6   2  11      148.26      155.04      4.45 o 
  -5   2  11     1360.10     1353.44     16.15 o 
  -4   2  11       10.76       10.56      1.41 o 
  -3   2  11       31.94       25.19      2.04 o 
  -2   2  11      108.02       84.55      3.19 o 
  -1   2  11      246.66      270.79      6.63 o 
   0   2  11        2.53        2.29      1.22 o 
   1   2  11       52.78       47.86      4.04 o 
   2   2  11       98.04      101.20      4.78 o 
   3   2  11       59.77       63.20      4.20 o 
   4   2  11       84.71       84.15      5.07 o 
   5   2  11      183.01      201.06      6.75 o 
   6   2  11       18.99       15.11      2.54 o 
   7   2  11        4.86        2.29      2.30 o 
 -16   3  11        0.92        0.79      2.20 o 
 -15   3  11       24.11       30.03      3.42 o 
 -14   3  11       10.82        9.16      2.29 o 
 -13   3  11      114.06      109.69      5.24 o 
 -12   3  11       29.83       25.66      2.85 o 
 -11   3  11      146.84      143.59      5.10 o 
 -10   3  11       44.54       43.20      3.17 o 
  -9   3  11      112.14      104.97      3.81 o 
  -8   3  11       11.54       10.55      1.60 o 
  -7   3  11        0.10        0.20      0.93 o 
  -6   3  11       22.78       24.97      2.14 o 
  -5   3  11        0.05       -0.15      0.97 o 
  -4   3  11      445.27      408.10      8.66 o 
  -3   3  11       97.68      108.82      4.63 o 
  -2   3  11        6.17        3.29      1.17 o 
  -1   3  11      106.79      116.57      4.40 o 
   0   3  11        0.60       -0.50      1.20 o 
   1   3  11        0.01        1.20      1.72 o 
   2   3  11       33.70       28.80      2.85 o 
   3   3  11       88.29       88.31      4.74 o 
   4   3  11        4.51        3.33      1.61 o 
   5   3  11       26.89       27.74      3.31 o 
   6   3  11       28.61       18.22      2.69 o 
 -15   4  11      164.22      171.15      8.06 o 
 -14   4  11        3.29        5.25      2.33 o 
 -13   4  11        0.11        0.67      3.36 o 
 -12   4  11       41.97       36.43      6.46 o 
 -11   4  11        0.02       -1.72      2.87 o 
 -10   4  11       73.52       71.41      4.76 o 
  -9   4  11      253.81      224.01      6.92 o 
  -8   4  11       47.51       45.61      3.14 o 
  -7   4  11      345.30      323.36      7.95 o 
  -6   4  11      149.99      158.98      5.64 o 
  -5   4  11      170.22      140.92      5.27 o 
  -4   4  11        6.11        1.99      1.40 o 
  -3   4  11       50.83       49.51      3.19 o 
  -2   4  11       17.64       16.41      2.08 o 
  -1   4  11       90.72       95.45      4.97 o 
   0   4  11       31.26       32.01      3.40 o 
   1   4  11        0.62        0.25      1.67 o 
   2   4  11       57.88       52.52      4.50 o 
   3   4  11      208.10      195.25      7.54 o 
   4   4  11        6.71        5.78      2.25 o 
   5   4  11       18.59       10.42      3.05 o 
   6   4  11       17.11       17.70      3.15 o 
 -14   5  11        9.15        5.36      6.48 o 
 -13   5  11        3.53        2.19      2.98 o 
 -12   5  11       15.62       15.12      2.95 o 
 -11   5  11       61.66       71.65      7.51 o 
 -10   5  11        0.55       -0.76      2.06 o 
  -9   5  11        3.93        2.60      1.64 o 
  -8   5  11       58.97       62.44      4.12 o 
  -7   5  11      259.16      252.99      9.29 o 
  -6   5  11       62.81       54.03      5.27 o 
  -5   5  11      554.31      522.34     11.02 o 
  -4   5  11       20.27       15.31      2.12 o 
  -3   5  11      161.84      164.32      6.25 o 
  -2   5  11       12.98        9.74      1.83 o 
  -1   5  11       82.15       86.41      5.10 o 
   0   5  11        3.48        4.63      1.49 o 
   1   5  11      228.40      216.32      7.67 o 
   2   5  11       53.94       42.36      4.25 o 
   3   5  11      116.61      105.20      6.24 o 
   4   5  11        1.59        0.85      1.83 o 
   5   5  11        6.69        3.37      2.35 o 
 -14   6  11        1.11       -2.19      2.19 o 
 -13   6  11        1.62        1.09      2.12 o 
 -12   6  11        5.13        2.66      2.31 o 
 -11   6  11        5.71        3.92      3.19 o 
 -10   6  11       28.14       23.17      2.77 o 
  -9   6  11        0.37       -1.28      1.47 o 
  -8   6  11       20.15       20.61      3.61 o 
  -7   6  11       15.33        8.08      2.63 o 
  -6   6  11      292.97      293.51      8.15 o 
  -5   6  11      106.71      112.30      4.75 o 
  -4   6  11       21.79       29.70      2.83 o 
  -3   6  11       36.96       30.10      4.88 o 
  -2   6  11       15.51       15.50      2.26 o 
  -1   6  11       15.46       10.71      2.07 o 
   0   6  11        2.16        2.15      1.47 o 
   1   6  11       90.19       87.79      8.60 o 
   2   6  11       88.68       82.51      9.20 o 
   3   6  11       23.65       27.53      3.83 o 
   4   6  11       23.77       24.31      3.86 o 
 -12   7  11       84.59      101.01      6.54 o 
 -11   7  11        8.06        9.89      3.02 o 
 -10   7  11        4.95        6.98      2.04 o 
  -9   7  11        9.47       16.51      4.76 o 
  -8   7  11       51.35       44.77      5.12 o 
  -7   7  11       60.35       69.92      6.15 o 
  -6   7  11        0.67        0.65      2.02 o 
  -5   7  11       29.69       34.79      3.19 o 
  -4   7  11      176.32      194.78      6.15 o 
  -3   7  11      156.40      154.04      5.79 o 
  -2   7  11       52.53       47.83      3.68 o 
  -1   7  11        0.00        2.23      1.53 o 
   0   7  11        0.33        0.34      1.73 o 
   1   7  11       29.16       41.12      3.74 o 
   2   7  11       74.82       70.18      7.29 o 
   3   7  11       23.18       14.57      3.26 o 
 -11   8  11        0.23       -1.39      2.25 o 
 -10   8  11        4.40        6.84      2.89 o 
  -9   8  11        0.01       -2.14      2.45 o 
  -8   8  11       35.94       45.61      5.54 o 
  -7   8  11        7.47        5.37      2.74 o 
  -6   8  11      246.33      271.65      9.04 o 
  -5   8  11      327.63      372.67      8.94 o 
  -4   8  11        3.83        2.11      1.75 o 
  -3   8  11       14.52       14.88      3.33 o 
  -2   8  11       11.74        7.80      2.18 o 
  -1   8  11       49.21       46.25      3.94 o 
   0   8  11        0.27       -0.35      1.83 o 
   1   8  11        3.38       -0.31      1.77 o 
   2   8  11       78.65       88.14      6.39 o 
  -8   9  11       22.88       27.21      4.95 o 
  -7   9  11        0.04       -2.14      2.66 o 
  -6   9  11        1.18        3.02      2.82 o 
  -5   9  11      122.73      124.80      7.04 o 
  -4   9  11        0.42        2.72      1.91 o 
  -3   9  11       77.34       80.40      5.08 o 
  -2   9  11       51.12       53.17      4.27 o 
  -1   9  11       58.42       64.38      4.66 o 
 -16   0  12       14.86       29.64      5.94 o 
 -15   0  12       12.60        8.39      5.24 o 
 -14   0  12      284.01      342.47     15.14 o 
 -13   0  12       39.48       44.10      5.21 o 
 -12   0  12       36.83       30.32      4.29 o 
 -11   0  12       54.96       36.78      4.47 o 
 -10   0  12        2.44       10.11      2.87 o 
  -9   0  12       10.11       12.32      2.78 o 
  -8   0  12      647.65      639.40     13.80 o 
  -7   0  12       66.53       83.07      4.65 o 
  -6   0  12     1038.39     1008.93     18.48 o 
  -5   0  12       34.46       41.30      4.19 o 
  -4   0  12        0.05        0.19      1.75 o 
  -3   0  12      808.36      782.37     17.32 o 
  -2   0  12        2.21        2.03      1.88 o 
  -1   0  12      268.25      300.43     10.38 o 
   0   0  12      192.50      176.51      8.15 o 
   1   0  12      620.58      634.10     16.59 o 
   2   0  12        3.40        3.38      2.48 o 
   3   0  12      104.81      109.37      7.67 o 
   4   0  12      277.70      303.10     20.23 o 
   5   0  12      691.41      739.39     29.46 o 
   6   0  12       31.60       31.64      5.01 o 
 -16   1  12       12.85       15.68      3.05 o 
 -15   1  12       32.22       28.19      3.43 o 
 -14   1  12      227.37      270.60      8.49 o 
 -13   1  12       14.09       15.19      2.55 o 
 -12   1  12        0.33       -1.39      1.41 o 
 -11   1  12       19.67       21.76      2.53 o 
 -10   1  12       11.32       10.25      1.95 o 
  -9   1  12      197.48      158.54      5.12 o 
  -8   1  12      461.00      419.02      9.00 o 
  -7   1  12      237.68      250.51      6.47 o 
  -6   1  12      118.53      118.97      4.53 o 
  -5   1  12       52.81       51.21      2.73 o 
  -4   1  12        0.01       -0.81      1.03 o 
  -3   1  12      230.48      238.73      6.17 o 
  -2   1  12      551.59      533.61      9.91 o 
  -1   1  12      228.48      233.70     11.01 o 
   0   1  12       47.93       46.57      3.51 o 
   1   1  12       42.80       51.84      3.84 o 
   2   1  12        0.86        0.33      1.54 o 
   3   1  12       75.02       70.48      4.59 o 
   4   1  12      261.67      271.95      8.01 o 
   5   1  12      126.08      127.26      6.15 o 
   6   1  12      141.83      159.63      7.01 o 
 -15   2  12        7.73       10.55      2.56 o 
 -14   2  12       27.72       32.88      3.44 o 
 -13   2  12       74.40       73.04      4.50 o 
 -12   2  12        6.75        6.55      1.89 o 
 -11   2  12       33.45       29.90      3.14 o 
 -10   2  12       72.18       67.79      3.87 o 
  -9   2  12       62.02       60.52      4.00 o 
  -8   2  12       36.76       32.17      4.57 o 
  -7   2  12       13.67       15.47      1.76 o 
  -6   2  12      812.65      793.67     13.30 o 
  -5   2  12      522.63      501.57      7.99 o 
  -4   2  12      366.35      350.47      6.52 o 
  -3   2  12      662.92      622.06     10.69 o 
  -2   2  12        3.55        5.07      1.53 o 
  -1   2  12      126.59      125.65      4.86 o 
   0   2  12      198.26      192.09      5.95 o 
   1   2  12        4.46        3.60      1.51 o 
   2   2  12        0.35        1.18      1.37 o 
   3   2  12        3.55        5.36      1.80 o 
   4   2  12       18.61       19.86      2.74 o 
   5   2  12      127.41      130.45      6.19 o 
 -15   3  12        4.02        4.65      2.56 o 
 -14   3  12        2.84        3.53      2.42 o 
 -13   3  12        4.39        1.76      1.77 o 
 -12   3  12       59.73       62.95      4.19 o 
 -11   3  12       14.74       12.53      2.65 o 
 -10   3  12       12.50       13.14      2.19 o 
  -9   3  12       87.24       90.53      4.20 o 
  -8   3  12        0.36       -1.16      1.16 o 
  -7   3  12       11.01        9.27      2.89 o 
  -6   3  12      105.63      101.89      4.42 o 
  -5   3  12     1376.05     1311.17     14.95 o 
  -4   3  12      593.52      576.52      8.86 o 
  -3   3  12       13.31       14.91      2.23 o 
  -2   3  12      177.40      162.36      5.26 o 
  -1   3  12       16.31       15.73      2.26 o 
   0   3  12        0.31        1.02      1.26 o 
   1   3  12       49.17       51.90      3.78 o 
   2   3  12        6.97        7.39      1.91 o 
   3   3  12       65.48       70.71      6.99 o 
   4   3  12       50.35       46.25      4.96 o 
   5   3  12       53.90       64.18      5.49 o 
 -15   4  12        0.10       -0.97      2.46 o 
 -14   4  12       84.81       82.51      6.94 o 
 -13   4  12       40.95       52.16      4.89 o 
 -12   4  12       29.27       32.91      3.89 o 
 -11   4  12       33.99       44.79      4.18 o 
 -10   4  12        7.66       11.41      2.41 o 
  -9   4  12      188.82      188.72      5.99 o 
  -8   4  12       11.45        5.26      2.27 o 
  -7   4  12        2.66        1.75      1.95 o 
  -6   4  12       39.59       35.73      3.89 o 
  -5   4  12        0.00       -0.60      1.33 o 
  -4   4  12      124.34      121.68      5.27 o 
  -3   4  12      229.84      216.44      6.03 o 
  -2   4  12       16.71       15.21      1.99 o 
  -1   4  12       75.31       68.78      5.69 o 
   0   4  12       15.54       19.69      3.04 o 
   1   4  12       82.66       79.66      6.92 o 
   2   4  12       11.52        8.38      2.39 o 
   3   4  12        3.49        0.51      3.46 o 
   4   4  12      228.94      253.99     11.45 o 
 -14   5  12        8.31        9.23      3.57 o 
 -13   5  12        0.08        1.08      2.23 o 
 -12   5  12        5.38        6.95      2.63 o 
 -11   5  12        1.48       -0.06      1.79 o 
 -10   5  12        1.05        1.56      1.95 o 
  -9   5  12       64.39       49.65      5.26 o 
  -8   5  12       54.85       37.48      5.37 o 
  -7   5  12      120.10      108.61     15.99 o 
  -6   5  12        7.92        3.58      1.68 o 
  -5   5  12       49.52       63.44      3.86 o 
  -4   5  12       96.47      101.53      4.55 o 
  -3   5  12       14.10        6.36      1.74 o 
  -2   5  12       28.75       32.31      3.99 o 
  -1   5  12        4.36        1.62      2.23 o 
   0   5  12        5.06        4.25      1.83 o 
   1   5  12      103.02      111.37      6.35 o 
   2   5  12        0.98        1.39      1.96 o 
   3   5  12       17.70        9.67      4.79 o 
   4   5  12       17.58       15.29      3.19 o 
 -13   6  12       16.01       14.35      3.20 o 
 -12   6  12        0.60        1.71      2.39 o 
 -11   6  12      181.05      219.34      8.19 o 
 -10   6  12        8.46        5.28      2.96 o 
  -9   6  12       23.17       22.02      3.98 o 
  -8   6  12       30.07       22.97      3.98 o 
  -7   6  12      135.78      154.22      7.85 o 
  -6   6  12      554.87      568.52     21.02 o 
  -5   6  12       24.26       22.72      2.85 o 
  -4   6  12        5.39        9.74      1.95 o 
  -3   6  12       74.68       73.74      4.56 o 
  -2   6  12       68.00       74.30      5.63 o 
  -1   6  12       30.98       36.67      4.40 o 
   0   6  12       15.21       10.87      2.63 o 
   1   6  12        0.02        0.27      2.13 o 
   2   6  12       12.18        7.70      2.87 o 
   3   6  12       18.43       21.76      3.69 o 
 -12   7  12        0.02       -1.47      2.27 o 
 -11   7  12        3.99        7.87      3.58 o 
 -10   7  12        2.25        2.70      2.73 o 
  -9   7  12       79.77       94.47      7.27 o 
  -8   7  12       24.36       23.37      5.10 o 
  -7   7  12      131.76      131.41     22.12 o 
  -6   7  12        1.23        4.37      2.43 o 
  -5   7  12       16.77       19.04      2.55 o 
  -4   7  12      129.84      131.02      5.92 o 
  -3   7  12       26.63       14.23      3.14 o 
  -2   7  12       13.59       11.59      2.32 o 
  -1   7  12        5.72        2.75      1.91 o 
   0   7  12       23.68       16.71      3.34 o 
   1   7  12       52.99       50.45      8.96 o 
 -10   8  12        8.74        7.44      3.39 o 
  -9   8  12       12.88       10.83      3.67 o 
  -8   8  12       20.25       12.80      3.94 o 
  -7   8  12       50.08       56.46      6.10 o 
  -6   8  12      230.78      221.41      8.60 o 
  -5   8  12        7.05        7.76      3.25 o 
  -4   8  12       25.36       25.14      3.04 o 
  -3   8  12       43.46       52.97      4.24 o 
  -2   8  12       11.90       10.88      2.38 o 
  -1   8  12       28.26       28.80      3.31 o 
 -15   1  13        0.05       -1.57      3.19 o 
 -14   1  13       67.79       85.30      5.10 o 
 -13   1  13       66.59       65.48      4.45 o 
 -12   1  13        4.37        7.57      2.01 o 
 -11   1  13      217.41      221.23      6.56 o 
 -10   1  13       25.71       30.78      3.83 o 
  -9   1  13       76.95       81.56      5.68 o 
  -8   1  13      341.10      356.74      8.48 o 
  -7   1  13      102.84       92.70      4.37 o 
  -6   1  13      235.75      217.27      6.74 o 
  -5   1  13       12.20        7.89      1.98 o 
  -4   1  13        0.16        2.25      1.31 o 
  -3   1  13      759.89      724.01     12.17 o 
  -2   1  13       32.09       32.74      2.98 o 
  -1   1  13      360.67      355.43      8.42 o 
   0   1  13       32.43       31.96      3.15 o 
   1   1  13        1.46        1.21      1.98 o 
   2   1  13      129.23      136.43      5.99 o 
   3   1  13      237.06      252.91      7.80 o 
   4   1  13        0.01        2.24      2.01 o 
 -15   2  13      143.17      159.99      6.89 o 
 -14   2  13       77.19       93.55      5.36 o 
 -13   2  13       10.77        6.97      2.20 o 
 -12   2  13      296.71      358.90      8.69 o 
 -11   2  13       18.04       21.62      2.61 o 
 -10   2  13       30.78       33.18      3.08 o 
  -9   2  13      155.93      175.82     10.17 o 
  -8   2  13        0.01        1.35      2.45 o 
  -7   2  13       60.48       58.44      3.73 o 
  -6   2  13        0.00        0.32      1.28 o 
  -5   2  13       11.69       10.13      1.75 o 
  -4   2  13       40.76       44.50      3.24 o 
  -3   2  13       55.30       41.13      3.22 o 
  -2   2  13        4.71        2.99      1.43 o 
  -1   2  13       76.76       56.93      3.86 o 
   0   2  13       18.51       17.53      2.42 o 
   1   2  13       97.52       96.82      5.12 o 
   2   2  13        0.32        1.35      1.73 o 
   3   2  13        5.30        4.44      1.94 o 
   4   2  13        2.99        3.64      2.96 o 
 -15   3  13        1.48       -1.07      2.70 o 
 -14   3  13        2.95        1.38      2.24 o 
 -13   3  13        2.47        0.46      2.18 o 
 -12   3  13       29.87       34.89      3.94 o 
 -11   3  13       12.07       16.11      3.55 o 
 -10   3  13       98.36       90.67      5.29 o 
  -9   3  13        4.56        1.92      2.78 o 
  -8   3  13       71.09       66.92      5.37 o 
  -7   3  13       33.32       31.67      4.09 o 
  -6   3  13       18.87       26.79      3.86 o 
  -5   3  13       35.44       38.66      3.06 o 
  -4   3  13      194.04      210.59      7.22 o 
  -3   3  13       64.66       63.51      5.34 o 
  -2   3  13        0.45       -1.27      1.27 o 
  -1   3  13       93.84       85.74      5.50 o 
   0   3  13       60.98       68.67      5.41 o 
   1   3  13       24.93       18.29      2.90 o 
   2   3  13       42.17       41.10      4.74 o 
   3   3  13       27.62       24.33      5.75 o 
   4   3  13        0.02        1.35      2.18 o 
 -14   4  13       87.65       86.67      6.40 o 
 -13   4  13        2.46        1.04      2.17 o 
 -12   4  13        0.06       -1.94      1.94 o 
 -11   4  13       23.47       30.44      3.77 o 
 -10   4  13        0.00       -1.27      2.66 o 
  -9   4  13        3.59        6.17      2.65 o 
  -8   4  13       11.55       15.43      3.27 o 
  -7   4  13      149.99      135.88      9.68 o 
  -6   4  13        7.85        7.43      1.69 o 
  -5   4  13        0.00        0.18      2.83 o 
  -4   4  13      230.72      246.50      6.61 o 
  -3   4  13       66.71       75.27      5.04 o 
  -2   4  13      150.44      125.93      6.15 o 
  -1   4  13       14.57       17.38      2.76 o 
   0   4  13       39.63       36.84      3.98 o 
   1   4  13       32.16       34.27      3.95 o 
   2   4  13        1.47        0.30      1.91 o 
   3   4  13        5.10        5.06      2.18 o 
 -13   5  13        6.75        7.46      2.98 o 
 -12   5  13        1.02       -1.15      2.26 o 
 -11   5  13      169.80      188.45      9.58 o 
 -10   5  13       17.93       13.42      4.82 o 
  -9   5  13       44.43       40.78      4.90 o 
  -8   5  13       36.00       40.19      5.00 o 
  -7   5  13       22.03       19.07      3.62 o 
  -6   5  13        9.99        3.59      1.66 o 
  -5   5  13        1.92        1.11      1.46 o 
  -4   5  13       68.56       72.91      4.86 o 
  -3   5  13       31.45       31.65      3.74 o 
  -2   5  13       95.93      101.68     15.83 o 
  -1   5  13       57.19       52.87      5.96 o 
   0   5  13       39.98       36.48      8.20 o 
   1   5  13        0.65        1.02      2.45 o 
   2   5  13       66.15       71.39      5.73 o 
 -12   6  13       15.66       18.56      4.67 o 
 -11   6  13       39.18       51.78      8.80 o 
 -10   6  13        5.64        8.03      4.39 o 
  -9   6  13       26.30       23.59      4.18 o 
  -8   6  13       15.44       16.86      3.66 o 
  -7   6  13      274.18      297.98     11.30 o 
  -6   6  13        4.22        1.62      2.53 o 
  -5   6  13      163.52      169.43      6.04 o 
  -4   6  13       15.79       21.63      2.90 o 
  -3   6  13        1.81        0.81      1.74 o 
  -2   6  13       49.01       50.90      5.46 o 
  -1   6  13        3.77        2.87      2.24 o 
   0   6  13      110.95      106.61      7.65 o 
   1   6  13        1.69       -2.17      2.17 o 
 -10   7  13        1.41        4.92      4.78 o 
  -9   7  13        4.00        3.43      3.17 o 
  -8   7  13        0.16       -0.48      2.82 o 
  -7   7  13        2.77       -0.74      2.23 o 
  -6   7  13       44.23       46.64      4.81 o 
  -5   7  13       91.11       97.88      5.13 o 
  -4   7  13      107.43      111.62      5.53 o 
  -3   7  13       22.18       17.58      2.70 o 
  -2   7  13        4.19        2.21      2.49 o 
  -1   7  13      154.55      170.84      7.98 o 
  -7   8  13       15.15       14.31      6.05 o 
  -6   8  13       20.57       22.33      3.97 o 
  -5   8  13       14.82       10.35      3.18 o 
  -4   8  13      262.04      328.65      8.96 o 
 -14   0  14      787.19      943.29     30.74 o 
 -13   0  14      280.38      305.53     11.93 o 
 -12   0  14       49.94       73.60      6.54 o 
 -11   0  14      123.86      120.25     17.25 o 
 -10   0  14        7.00        9.35      3.70 o 
  -9   0  14      424.80      456.31     17.91 o 
  -7   0  14       21.35       19.40      4.31 o 
  -6   0  14      191.62      198.70      8.40 o 
  -5   0  14        1.08       -0.60      3.38 o 
  -4   0  14        1.81       -0.02      2.23 o 
  -3   0  14      213.83      219.08      9.31 o 
  -2   0  14       40.24       37.11      9.86 o 
  -1   0  14     1081.59     1102.69     24.12 o 
   0   0  14      282.99      306.19     15.37 o 
   1   0  14       77.86       78.55      6.98 o 
   2   0  14       58.04       59.91      6.53 o 
   3   0  14       32.67       31.76      5.28 o 
 -14   1  14      161.63      175.62      6.80 o 
 -13   1  14        4.57        3.65      2.03 o 
 -12   1  14       11.90       16.42      3.34 o 
 -11   1  14        2.26        3.16      1.88 o 
 -10   1  14       10.84       11.45      3.10 o 
  -9   1  14       52.60       49.06      7.05 o 
  -8   1  14      131.56      121.82      6.35 o 
  -7   1  14        0.19        2.75      1.56 o 
  -6   1  14      168.64      173.35      5.63 o 
  -5   1  14       70.52       77.75      4.25 o 
  -4   1  14       63.03       55.88      3.76 o 
  -3   1  14       95.46       84.55      4.55 o 
  -2   1  14        0.12       -0.16      1.41 o 
  -1   1  14      332.67      354.45     11.22 o 
   0   1  14       76.36       69.96      4.55 o 
   1   1  14       26.65       20.26      3.12 o 
   2   1  14       83.56       89.90      5.34 o 
   3   1  14        0.01        0.31      1.90 o 
 -14   2  14       16.00       24.61      3.92 o 
 -13   2  14        1.55        1.08      2.07 o 
 -12   2  14       44.49       51.94      4.28 o 
 -11   2  14        6.87        6.47      2.43 o 
 -10   2  14        7.77        9.68      4.41 o 
  -9   2  14        1.96        1.68      3.31 o 
  -7   2  14       31.75       31.04      2.64 o 
  -6   2  14      278.00      279.33      7.18 o 
  -5   2  14      219.01      218.00      6.33 o 
  -4   2  14      424.56      418.36      9.08 o 
  -3   2  14       26.32       22.41      2.52 o 
  -2   2  14        3.08        2.15      2.15 o 
  -1   2  14        2.49        3.18      1.60 o 
   0   2  14       31.79       25.31      5.05 o 
   1   2  14      278.48      286.33      8.76 o 
   2   2  14       26.69       21.09      2.91 o 
 -14   3  14      132.13      164.25      8.08 o 
 -13   3  14       87.32      120.57      6.90 o 
 -12   3  14        6.84        6.73      2.72 o 
 -11   3  14       17.89       17.52      5.58 o 
 -10   3  14        0.18        1.70      3.59 o 
  -9   3  14       47.51       42.75      6.86 o 
  -8   3  14        8.70        9.94      3.00 o 
  -7   3  14      256.71      256.63      9.71 o 
  -6   3  14       29.50       36.34      3.66 o 
  -5   3  14       61.87       47.98      4.16 o 
  -4   3  14      131.32      115.96      6.20 o 
  -3   3  14       19.82       15.48      3.47 o 
  -2   3  14       15.79       13.37      2.63 o 
  -1   3  14        1.45        0.54      1.71 o 
   0   3  14       14.41       13.20      2.79 o 
   1   3  14       22.17       21.70      3.44 o 
   2   3  14       67.94       60.85      5.46 o 
 -13   4  14       55.01       61.86      5.49 o 
 -12   4  14        1.10       -1.37      4.76 o 
 -11   4  14       83.44       92.24     10.29 o 
 -10   4  14        0.01        0.90      3.86 o 
  -9   4  14       64.73       80.09     13.12 o 
  -8   4  14       19.48       20.58      3.76 o 
  -7   4  14       77.72       75.67      6.05 o 
  -6   4  14       18.11       21.87      2.65 o 
  -5   4  14      170.02      181.49      9.43 o 
  -4   4  14      128.16      118.56      9.22 o 
  -3   4  14      269.39      272.40      8.98 o 
  -2   4  14       42.21       47.45      5.40 o 
  -1   4  14       11.25        4.50      3.12 o 
   0   4  14       12.00        9.84      2.61 o 
   1   4  14       39.81       43.52      4.57 o 
 -12   5  14        3.91        8.80      5.35 o 
 -11   5  14       61.91       78.90     10.19 o 
 -10   5  14       49.48       52.68      8.54 o 
  -9   5  14        0.62       -1.17      2.36 o 
  -8   5  14       52.81       61.63      6.54 o 
  -7   5  14       92.34      100.89      6.07 o 
  -6   5  14        0.57       -0.79      2.03 o 
  -5   5  14        0.18       -0.75      1.51 o 
  -4   5  14       26.14       21.91      3.97 o 
  -3   5  14       31.92       31.38      3.95 o 
  -2   5  14      162.97      140.66      8.43 o 
  -1   5  14       43.07       43.86      5.63 o 
   0   5  14        0.03       -0.37      2.03 o 
 -10   6  14       39.08       58.05      9.13 o 
  -9   6  14        7.07        0.06      2.82 o 
  -8   6  14        0.80       -1.31      2.51 o 
  -7   6  14       27.20       17.61      3.36 o 
  -6   6  14       11.52       11.52      3.10 o 
  -5   6  14       65.43       68.52      4.47 o 
  -4   6  14        7.21        3.93      2.84 o 
  -3   6  14      143.19      151.94      7.49 o 
  -2   6  14        9.25        4.37      3.44 o 
  -1   6  14        8.15        1.39      2.29 o 
  -8   7  14       42.28       56.39      5.39 o 
  -7   7  14       11.23       15.81      3.44 o 
  -6   7  14        0.97       -2.24      2.34 o 
  -5   7  14      198.30      210.60      8.47 o 
  -4   7  14       27.34       26.72      2.98 o 
 -13   1  15        9.84       11.92      2.83 o 
 -12   1  15        0.08       -2.38      2.38 o 
 -11   1  15       46.82       44.96      7.41 o 
 -10   1  15       14.96       13.52      4.94 o 
  -8   1  15       16.44       12.30      4.94 o 
  -7   1  15       14.58       10.91      2.05 o 
  -6   1  15      162.42      189.06      6.11 o 
  -5   1  15      107.43      100.74      5.15 o 
  -4   1  15        0.16        1.28      1.92 o 
  -3   1  15        0.36        0.55      1.48 o 
  -2   1  15       44.03       38.21      3.50 o 
  -1   1  15      159.92      160.15      6.26 o 
   0   1  15       50.24       55.51      4.41 o 
   1   1  15        5.34       -1.03      1.89 o 
 -13   2  15      150.85      177.15      7.99 o 
 -12   2  15      217.03      242.87     15.18 o 
 -11   2  15       11.30       14.54      4.88 o 
 -10   2  15       74.65       93.69      9.78 o 
  -7   2  15        0.02       -0.95      2.04 o 
  -6   2  15        6.83        5.45      1.91 o 
  -5   2  15        0.01        2.72      1.86 o 
  -4   2  15      126.32      125.61      6.42 o 
  -3   2  15       24.19       26.80      3.31 o 
  -2   2  15        0.84        1.15      1.86 o 
  -1   2  15        7.64        5.87      3.22 o 
   0   2  15        9.41        8.93      2.53 o 
 -12   3  15        2.23       -2.25      3.86 o 
 -11   3  15      139.20      158.37     12.97 o 
  -9   3  15       52.25       58.70      8.01 o 
  -8   3  15      137.72      145.52      7.61 o 
  -7   3  15        2.54        0.00      4.15 o 
  -6   3  15        9.42        7.36      2.14 o 
  -5   3  15       23.60       22.39      3.20 o 
  -4   3  15       91.69       97.67      5.95 o 
  -3   3  15        0.01       -1.01      2.90 o 
  -2   3  15       17.46       15.53      2.90 o 
  -1   3  15       34.65       33.54      5.03 o 
   0   3  15        9.28        8.79      2.55 o 
 -11   4  15        0.28        3.84      4.55 o 
 -10   4  15      270.95      350.16     18.03 o 
  -9   4  15       29.42       34.54      7.25 o 
  -8   4  15        0.27       -2.68      2.97 o 
  -7   4  15       28.28       23.24      4.49 o 
  -6   4  15       19.31       20.73      4.24 o 
  -5   4  15      183.08      193.30      9.29 o 
  -4   4  15       69.24       69.34      5.29 o 
  -3   4  15      120.65      135.38      7.08 o 
  -2   4  15       77.98       80.52      5.99 o 
  -1   4  15        5.12        5.34      2.12 o 
 -10   5  15        0.78       -1.04      4.39 o 
  -9   5  15       15.68       24.84      6.72 o 
  -8   5  15        2.10        1.45      2.62 o 
  -7   5  15      192.10      213.06     14.02 o 
  -6   5  15       40.74       49.05     10.29 o 
  -5   5  15      281.23      283.62      9.50 o 
  -4   5  15        0.66        0.39      2.95 o 
  -3   5  15      243.68      248.84      9.30 o 
  -7   6  15       16.89       18.18      3.71 o 
  -6   6  15       33.71       44.94      9.04 o 
  -8   0  16       69.28       88.42     10.66 o 
  -7   0  16      101.97      123.19      7.38 o 
  -6   0  16        0.00        0.97      2.34 o 
  -5   0  16       15.38       11.61      4.38 o 
  -4   0  16      100.51       99.93      7.50 o 
  -3   0  16      506.27      507.62     15.82 o 
  -2   0  16        5.29        6.94      3.08 o 
  -9   1  16        3.87       -1.74      3.78 o 
  -8   1  16      134.04      174.48     10.38 o 
  -7   1  16      138.98      146.58      6.79 o 
  -6   1  16       55.18       66.89      4.38 o 
  -5   1  16        6.99        7.45      2.27 o 
  -4   1  16       28.99       27.38      3.15 o 
  -3   1  16        1.32        1.70      1.82 o 
  -2   1  16       97.82       96.98      5.50 o 
  -8   2  16      279.40      315.60     18.16 o 
  -7   2  16       79.72       80.97      7.10 o 
  -6   2  16       68.89       82.12      5.64 o 
  -5   2  16       54.91       52.35      4.75 o 
  -4   2  16       40.54       43.09      4.41 o 
  -3   2  16       23.75       21.24      4.53 o 
  -2   2  16       15.87       15.66      3.06 o 
  -8   3  16        0.43        2.50      2.99 o 
  -7   3  16       12.84       15.69      6.19 o 
  -6   3  16       33.25       29.13      3.23 o 
  -5   3  16       91.92       98.54      6.14 o 
  -4   3  16       47.37       51.29      4.77 o 
  -3   3  16       97.96      100.32      6.50 o 
  -8   4  16        0.10        5.76      3.16 o 
  -7   4  16        2.20        6.22      3.23 o 
  -6   4  16        1.79        1.13      2.82 o 
  -5   4  16       69.55       70.93      6.83 o 
  -8   1  17        0.01        1.72      4.35 o 
  -7   1  17        3.62        4.37      2.21 o 
  -6   1  17        3.97        5.82      2.36 o 
                                                 
